# Supplementary material for: An aminostratigraphy for the British Quaternary based on Bithynia opercula
Source: Quat Sci Rev. 2013 Feb 1;61:111–34. doi: 10.1016/j.quascirev.2012.10.046 (PMC3566634; doi:10.1016/j.quascirev.2012.10.046)
Supplement: Supplementary file 2 [file mmc2.xls]

## Sheet: 3 - Species statistical tests
	In addition to the problem of small sample sizes, amino acid data has upper and lower limits (0 and 1) and therefore statistical tests must be applied with caution. However, tests have been applied in order to provide a useful insight alongside the interpretation based on the graphical data alone
				B. tentaculata			B. leachi/troschelii
2-paired t-test: Assumes normal distribution				n	mean	stdev	n	mean	stdev		diff	p		B. tent higher	tent lower	no diff		B. tent higher	tent lower	no diff		2-paired t-test		tent higher	tent lower	no diff
	modern	bF	Asx	4	0		6	0								1		3	0	9			modern	3	0	9
			Glx	4	0		6	0								1							MIS 7	3	5	4
			Ser	4	0		6	0								1							DP	3	2	7
			Ala	4	0		6	0								1							Barn	2	4	6
			Val	4	0		6	0								1
			SA	2	0.4603	0.0698	5	0.4216	0.0889		0.0386	0.604				1						Mann-Whitney	modern	3	1	7
																							MIS 7	3	5	4
		bH*	Asx	4	0.096	0.00623	6	0.10168	0.00206		-0.00568	0.177				1							DP	4	2	6
			Glx	4	0.04499	0.00207	6	0.04567	0.00422		-0.00068	0.746				1							Barn	2	4	6
			Ser	4	0.0805	0.0155	6	0.08414	0.00757		-0.00368	0.689				1
			Ala	4	0.04361	0.0036	6	0.03728	0.00269		0.00633	0.03		1									2-tailed	11	11	26	48
			Val	4	0.019682	0.000854	6	0.01576	0.00236		0.00392	0.01		1									MW	12	12	23	47
			SA	4	0.8444	0.0132	6	0.623	0.11		0.2216	0.005		1
																							2-tailed	0.229167	0.229167	0.541667
	Somersham	bF	Asx	8	0.6888	0.0172	8	0.72022	0.00922		-0.03147	0.001			1			3	5	4			MW	0.255319	0.255319	0.489362
			Glx	8	0.2425	0.0262	8	0.2585	0.0193		-0.0159	0.191				1
			Ser	8	0.9947	0.0159	8	0.9717	0.0262		0.023	0.057				1
			Ala	8	0.3265	0.0159	8	0.30791	0.00639		0.01859	0.013		1
			Val	8	0.185	0.0125	8	0.1737	0.0174		0.00128	0.869				1
			SA	8	0.5246	0.0271	8	0.36194	0.00721		0.16269	0		1
		bH*	Asx	8	0.5861	0.013	8	0.62979	0.00949		-0.0437	0			1
			Glx	8	0.17706	0.00566	8	0.18587	0.00523		-0.0088	0.007			1
			Ser	8	0.6737	0.0217	8	0.7396	0.0217		-0.0658	0			1
			Ala	8	0.25032	0.00638	8	0.25524	0.00949		-0.00492	0.247				1
			Val	8	0.1181	0.00391	8	0.12635	0.00743		-0.00825	0.019			1
			SA	8	0.4438	0.022	8	0.3137	0.0136		0.13016	0		1
	Dierden's Pit	bF	Asx	9	0.7832	0.0132	4	0.8072	0.01		-0.02402	0.009			1			3	2	7
			Glx	9	0.3956	0.0194	4	0.3771	0.0211		0.0185	0.211				1
			Ser	9	0.843	0.176	4	1.0553	0.0252		-0.2118	0.008			1
			Ala	9	0.5272	0.0277	4	0.51167	0.00505		0.01556	0.138				1
			Val	9	0.272	0.0218	4	0.2717	0.0122		0.00026	0.978				1
			SA	9	0.2343	0.0409	4	0.1893	0.0129		0.0451	0.014		1
		bH*	Asx	8	0.70071	0.00977	4	0.71	0.0121		-0.00934	0.237				1
			Glx	8	0.29206	0.00526	4	0.2765	0.0122		0.01559	0.093				1
			Ser	8	0.7337	0.0217	4	0.7211	0.0515		0.0126	0.67				1
			Ala	8	0.44662	0.00732	4	0.4267	0.011		0.0199	0.031		1
			Val	8	0.21268	0.00962	4	0.217	0.0148		-0.00431	0.625				1
			SA	8	0.265	0.0166	4	0.19219	0.00478		0.07281	0		1
	Barnham	bF	Asx	12	0.754	0.0102	6	0.7974	0.0111		-0.04337	0			1			2	4	6
			Glx	12	0.356	0.03	6	0.3998	0.0375		-0.0438	0.037			1
			Ser	12	1.0096	0.027	6	1.0437	0.0285		-0.0341	0.037			1
			Ala	12	0.4977	0.0225	6	0.49282	0.00399		0.00486	0.482				1
			Val	12	0.2681	0.017	6	0.2751	0.0113		-0.00701	0.316				1
			SA	12	0.3329	0.0285	6	0.2195	0.0135		0.11345	0		1
		bH*	Asx	12	0.66774	0.00805	4	0.7053	0.013		-0.03754	0.012			1
			Glx	12	0.29412	0.00225	4	0.2814	0.0238		0.0127	0.365				1
			Ser	12	0.7181	0.024	4	0.7082	0.0286		0.0098	0.569				1
			Ala	12	0.4196	0.026	4	0.403	0.0205		0.0166	0.232				1
			Val	12	0.2036	0.0155	4	0.21424	0.00899		-0.01065	0.128				1
			SA	12	0.3237	0.0151	4	0.2254	0.0052		0.09835	0		1
Mann-Whitney: assumes non-normal distribution
					median			median
	modern	bF	Asx	4	0		6	0								1		3	1	7
			Glx	4	0		6	0								1
			Ser	4	0		6	0								1
			Ala	4	0		6	0								1
			Val	4	0		6	0								1
			SA	2	0.4603		5	0.4148			0.0425	0.8465
		bH*	Asx	4	0.09843		6	0.10066			-0.00311	0.0252			1
			Glx	4	0.04568		6	0.04378			0.00081	1				1
			Ser	4	0.07952		6	0.08287			-0.00706	0.7491				1
			Ala	4	0.04264		6	0.03736			0.00605	0.0252		1
			Val	4	0.01962		6	0.01495			0.00455	0.0252		1
			SA	4	0.8506		6	0.625			0.2132	0.0142		1
	Somersham	bF	Asx	8	0.69069		8	0.71812			-0.03077	0.0009			1			3	5	4
			Glx	8	0.25141		8	0.24956			-0.0073	0.5635				1
			Ser	8	0.99189		8	0.98091			0.01823	0.1036				1
			Ala	8	0.331		8	0.30803			0.02067	0.0239		1
			Val	8	0.17295		8	0.16814			0.00267	0.6365				1
			SA	8	0.51904		8	0.36244			0.15865	0.0009		1
		bH*	Asx	8	0.58796		8	0.62966			-0.04088	0.0009			1
			Glx	8	0.17595		8	0.18644			-0.00963	0.0054			1
			Ser	8	0.6732		8	0.741			-0.06731	0.0009			1
			Ala	8	0.25147		8	0.25299			-0.00228	0.6365				1
			Val	8	0.11767		8	0.12353			-0.00598	0.0181			1
			SA	8	0.44863		8	0.31331			0.13119	0.0009		1
	Dierden's Pit	bF	Asx	9	0.77706		4	0.8117			-0.02583	0.0168			1			4	2	6
			Glx	9	0.38849		4	0.37767			0.02008	0.3374				1
			Ser	9	0.7743		4	1.0555			-0.2666	0.0109			1
			Ala	9	0.53811		4	0.51314			0.02315	0.0372		1
			Val	9	0.28354		4	0.26972			0.00498	0.817				1
			SA	9	0.23593		4	0.18584			0.04629	0.076				1
		bH*	Asx	8	0.70121		4	0.71373			-0.00967	0.1488				1
			Glx	8	0.2927		4	0.27644			0.01416	0.0219		1
			Ser	8	0.72798		4	0.72427			0.01462	0.7989				1
			Ala	8	0.44741		4	0.43025			0.01972	0.0085		1
			Val	8	0.21393		4	0.21153			-0.0033	0.6711				1
			SA	8	0.26744		4	0.19311			0.07433	0.0085		1
	Barnham	bF	Asx	12	0.75559		6	0.79501			-0.04258	0.0009			1			2	4	6
			Glx	12	0.3688		6	0.40925			-0.04451	0.0131			1
			Ser	12	1.0149		6	1.0391			-0.0271	0.044			1
			Ala	12	0.48797		6	0.49344			-0.00404	0.6734				1
			Val	12	0.27178		6	0.2764			-0.00519	0.4824				1
			SA	12	0.33015		6	0.22107			0.11197	0.0009		1
		bH*	Asx	12	0.66844		4	0.70657			-0.03638	0.0044			1
			Glx	12	0.29435		4	0.2817			0.01231	1				1
			Ser	12	0.71406		4	0.71492			0.00653	0.7618				1
			Ala	12	0.41204		4	0.40438			0.01683	0.3631				1
			Val	12	0.20065		4	0.2181			-0.0122	0.3026				1
			SA	12	0.32281		4	0.22416			0.09865	0.0044		1

## Sheet: 2 - Data
						FAA														THAA
							Asx D/L		Glx D/L		Ser D/L		Ala D/L		Val D/L		[S]/[A]				Asx D/L		Glx D/L		Ser D/L		Ala D/L		Val D/L		[S]/[A]
Site no.	Neaar	Sample name		Site	Provenance	n	x	σ	x	σ	x	σ	x	σ	x	σ	x	σ		n	x	σ	x	σ	x	σ	x	σ	x	σ	x	σ		add info
1	1209b	AMBto1b	B. tentaculata	Acle, Norfolk	1995 (modern)	2	0	0							0	0				2	0.0921936	0.00761533	0.0443109	0.00331947	0.0938054	0.00278719	0.0411669	0.00100722	0.0202485	0.000749836	0.838211	0.019168
	1000b	AMBt1ob	B. tentaculata	Acle, Norfolk	1995 (modern)	2	0	0	0	0	0	0					0.46027	0.069808		2	0.0998118	0.000742325	0.0456764	0.000136846	0.0671081	0.000140327	0.0460573	0.00374302	0.0191159	0.000584824	0.850612	0.00014695
1	2652b	AcBlo1b	B. leachii	Acle, Norfolk	TG4/2/01, modern	2	0	0	0	0							0.212785	0.300923		2	0.104223	0.00115273	0.0510423	0.000319755	0.0926415	0.00576508	0.0400305	0.00158808	0.0149471	0.000660683	0.614018	0.232835
	2653b	AcBlo2b	B. leachii	Acle, Norfolk	TG4/2/01, modern	2	0	0	0	0	0	0			0	0	0.359328	0.0785172		2	0.100161	0.000546014	0.0437762	3.74794e-06	0.0768973	0.000649272	0.0354028	0.00291502	0.0161708	0.00387334	0.618731	0.051877
	2654b	AcBlo3b	B. leachii	Acle, Norfolk	TG4/2/01, modern	2	0	0			0	0					0.481963	0.101984		2	0.100661	9.62942e-05	0.0421991	6.83435e-05	0.0828706	0.000318189	0.0363993	0.0012092	0.0161761	0.00320908	0.635682	0.0581575
2	2722b	ELBto1b	B. tentaculata	Enfield Lock	3 (10-15cm)	2	0.28071	0.000188052	0.15444	0.00624366	0.433595	0.000978143	0.092483	0.009059	0.163813	0.0206766	2.72272	0.0383331		2	0.278249	0.000468408	0.0547051	0.000107278	0.231488	0.00115465	0.0440687	0.000324944	0.0209649	2.53171e-05	0.916285	0.00852101
	2723b	ELBto2b	B. tentaculata	Enfield Lock	3 (10-15cm)	2	0.279978	0.00317678	0.148823	0.00507353	0.421224	0.000292973	0.0835067	0.000413521	0.120733	0.0179429	2.59986	0.00397488		2	0.289472	0.000315498	0.0573801	1.72617e-05	0.249886	0.00267719	0.055776	0.000566885	0.0263364	0.0019916	0.901241	0.00664288
	2724b	ELBto3b	B. tentaculata	Enfield Lock	3 (10-15cm)	2	0.265222	0.00240947	0.121919	0.0126395	0.394754	0.000856128	0.0804349	0.00264683	0.146694	0.0257025	2.06748	0.0130798		2	0.284669	9.25483e-05	0.0583366	4.89389e-05	0.227727	0.00250675	0.0559298	0.000564136	0.0231067	0.00291953	0.789682	0.00114726
	2725b	ELBto4b	B. tentaculata	Enfield Lock	3 (10-15cm)	2	0.258203	0.0232961	0.147359	0.0170359	0.416734	0.00317223	0.0851716	0.0114829	0.158925	0.0013812	1.96222	0.049556		2	0.235377	0.000474501	0.0397847	0.000839502	0.260731	0.00536324	0.0358235	0.00580397	0.0314656	0.00753292	0.974532	0.00553103		THAA dried out in hydrolysis oven
	2725ib	ELBto4ib	B. tentaculata	Enfield Lock	3 (10-15cm)	2	0.26255	0.0012712	0.0972862	0.0161387	0.411753	0.00144207	0.0843418	0.000219112	0.179165	0.00081721	2.05294	0.00814385
3	2832b	QM2Bto1b	B. tentaculata	Quidenham Mere	2005 core, 250-260cm	2	0.273305	0.0104267	0.22869	0.0152847	0.427188	0.0032754	0.0732234	0.00107395	0.145041	0.0237554	2.32603	0.136768		2	0.248549	0.00117412	0.0575162	0.00262222	0.243454	0.000191364	0.0617328	0.00665454	0.0242536	6.7594e-05	0.769017	0.0243654
	2833b	QM2Bto2b	B. tentaculata	Quidenham Mere	2005 core, 250-260cm	2	0.270575	0.00142183	0.300324	0.00967256	0.44543	0.00319767	0.0824417	0.00362423	0.204845	0.019111	2.32285	0.0179458		2	0.265421	0.00337108	0.0583654	0.000955175	0.273613	0.00134802	0.0481308	0.00171111	0.0257756	0.000118707	0.798056	0.00280055
	2834b	QM2Bto3b	B. tentaculata	Quidenham Mere	2005 core, 250-260cm	2	0.271794	0.0022717	0.25636	0.00403743	0.433592	0.00276661	0.0813636	0.00316247	0.199613	0.0132563	2.35825	0.0374311		2	0.25605	0.000528684	0.0525451	2.54304e-05	0.260452	0.00218284	0.045225	0.000175935	0.0291325	0.00651702	0.769499	0.0157005
	2835b	QM2Bto4b	B. tentaculata	Quidenham Mere	2005 core, 250-260cm	2	0.249801	0.0121961	0.142177	0.201068	0.379044	0.00409554	0.0771461	0.0123827	0.227602		1.99896	0.068029		2	0.243259	0.00110516	0.053069	0.000179724	0.227228	0.00052164	0.0477539	0.000251301	0.0293015	0.00213017	0.761554	0.0092745
3	2836b	QM6Bto1b	B. tentaculata	Quidenham Mere	2005 core, 640-650cm	2	0.296957	0.00284048	0.294249	0.00450693	0.474441	0.00346972	0.0980903	0.000138496	0.217107	0.0305069	2.25193	0.0353246		2	0.254803	0.000951619	0.0554189	0.00151397	0.246817	2.47792e-05	0.0518625	0.00965973	0.0248971	0.000366809	0.761594	0.0550506
	2837b	QM6Bto2b	B. tentaculata	Quidenham Mere	2005 core, 640-650cm	2	0.263562	0.00634371			0.45215	0.000449431	0.0923329	0.0118899	0.226468	0.00393997	2.42728	0.0224078		2	0.254103	0.0031647	0.0589768	0.00113343	0.283988	0.00249131	0.0463081	0.000553032	0.0234825	0.000933778	0.813255	0.00339427		FAA Glx concentration v low
	2838b	QM6Bto3b	B. tentaculata	Quidenham Mere	2005 core, 640-650cm	2	0.28799	0.00349971	0.259402	0.00678464	0.455605	0.00224224	0.0868136	0.000674846	0.215512	0.0432717	2.11119	0.0528601		2	0.268627	0.00304914	0.0617133	0.000469943	0.283539	0.000204097	0.0653881	0.00565249	0.0287627	0.000643035	0.718222	0.0565599
4	3123b	SUNWBto1b	B. tentaculata	Newby Wiske	1 220-230	2	0.339908	0.00170632	0.0963515	0.000991087	0.520187	1.0736e-05	0.0925297	0.00482387	0.114936	0.0061124	1.50181	0.0161161		2	0.350809	0.00236645	0.0648668	0.000150042	0.322389	0.00432949	0.0647787	0.000149574	0.0402947	0.000754715	0.67896	0.00681483
	3124b	SUNWBto2b	B. tentaculata	Newby Wiske	1 220-230	2	0.364335	0.00256625	0.097241	0.00860449	0.568468	0.00316951	0.103158	2.09057e-05	0.166649	0.00706232	1.7923	0.029687		2	0.334317	0.000220138	0.0654818	0.000227396	0.308172	0.000150546	0.0566854	0.000416325	0.0325585	0.000528731	0.749387	0.00233256
	3125b	SUNWBto3b	B. tentaculata	Newby Wiske	1 220-230	2	0.324357	0.00328795	0.0945406	0.0115706	0.542806	0.00603412	0.100134	0.00249447	0.150516	0.000607231	1.60764	0.000960003		2	0.325874	0.00107611	0.0622196	4.61604e-05	0.302802	0.00150187	0.0689119	0.0139962	0.0344044	0.000946961	0.791836	0.0240035
5	4348b	AuTBto1b	B. tentaculata	Aston-upon-Trent	ASQ10, 70-80cm	2	0.341048	0.000212854	0.122938	0.053364	0.54182	0.0320091	0.131405	0.0469234	0.160697	0.0332274	1.37542	0.0681726		2	0.341966	0.000122794	0.0684576	0.00167725	0.327782	0.00537831	0.062437	0.00563836	0.0365931	0.000968603	0.747399	0.0534168
	4349b	AuTBto2b	B. tentaculata	Aston-upon-Trent	ASQ10, 70-80cm	2	0.328693	7.52992e-05	0.180685	0.0102455	0.564487	0.00117987	0.139672	0.0256645	0.221676	0.00944521	1.66112	0.0917997		2	0.353997	0.000195229	0.0679117	0.000468777	0.337745	0.0029049	0.0644497	0.000634525	0.0424649	0.000268372	0.737581	0.0378434
	4350b	AuTBto3b	B. tentaculata	Aston-upon-Trent	ASQ10, 70-80cm	2	0.334601	0.0103955	0.188358	0.000456736	0.589356	0.000246538	0.127608	0.00563055	0.215867	0.0285811	1.7475	0.187367		2	0.368749	0.00109119	0.0712296	0.000562608	0.362353	0.00136266	0.0684845	6.05017e-05	0.0391132	0.000967869	0.854311	0.028973
	4351b	AuTBto4b	B. tentaculata	Aston-upon-Trent	ASQ10, 70-80cm	2	0.292477	0.00306248	0.149865	0.0110918	0.52634	0.0048659	0.100993	0.00151318	0.151783	0.00542067	1.53647	0.178817		2	0.356534	0.0016712	0.0676102	0.000119748	0.341311	0.00876511	0.0626692	0.000505195	0.0412478	0.0024416	0.719464	0.0632595
6	2826b	SC2Bto1b	B. tentaculata	Star Carr	245-250cm	2	0.384351	0.00045283	0.21889	0.00304633	0.572769	0.00297004	0.118016	0.000446149	0.142108	0.0200103	1.7456	0.00809966		2	0.35496	0.00206799	0.0668891	0.00189781	0.331428	0.000645023	0.0801782	0.00632225	0.0356349	0.000924375	0.744884	0.0328552
	2827b	SC2Bto2b	B. tentaculata	Star Carr	245-250cm	2	0.389798	0.00027635	0.211502	0.0123738	0.565571	0.0127898	0.107204	0.00844427	0.149699	0.0155792	2.08244	0.00191358		2	0.363376	0.00259043	0.0699123	0.000633827	0.331848	0.00498498	0.064164	0.00493674	0.034998	2.24709e-05	0.87586	0.0442608
6	2828b	SC5Bto1b	B. tentaculata	Star Carr	524-528cm	2	0.435877	0.000284435	0.204048	0.00501436	0.654669	0.0105323	0.134649	0.00644166	0.154616	0.0162079	1.40336	0.0123887		3	0.378264	0.002032	0.0771914	0.000660983	0.36808	0.00339741	0.105196	0.00183526	0.0390624	0.000460205	0.676602	0.00940191
	2829b	SC5Bto2b	B. tentaculata	Star Carr	524-528cm	2	0.419469	0.00908613	0.208585	0.0077326	0.643226	0.00430897	0.132922	0.000331154	0.165404	0.00751609	1.43675	0.0361201		2	0.384509	0.00246571	0.0751165	0.000431776	0.377575	0.00027004	0.102933	0.000898404	0.0378233	0.00199513	0.611016	0.0197102
	2830b	SC5Bto3b	B. tentaculata	Star Carr	524-528cm	2	0.420488	0.00545257	0.190454	0.0114273	0.601619	0.00198662	0.123197	0.000392384	0.190306	0.0112351	1.28727	0.00818652		2	0.377418	0.00098953	0.0724205	0.000238165	0.362904	0.0067911	0.0735762	0.000755895	0.0347339	0.00335787	0.659868	0.0688883
7	6247b	Spr2Bto1b	B. tentaculata	Sproughton	borehole 9, 50-80 cm	2	0.382151	0.00779311	0.133776	0.0032294	0.642295	0.00282768	0.167605	0.0040653	0.103662	0.021479	1.42212	0.00529842		2	0.385829	0.00208483	0.0813974	0.000429665	0.389427	0.00628422	0.0890562	0.0061511	0.0505641	0.00277958	0.656541	0.0167602
	6248b	Spr2Bto2b	B. tentaculata	Sproughton	borehole 9, 50-80 cm	2	0.369576	0.00972637	0.106538	0.00339298	0.600556	0.00714937	0.136416	0.00245648	0.130966	0.0734046	1.33861	0.0142806		2	0.381769	0.000494182	0.0795633	0.000768412	0.395391	0.00136048	0.0930789	0.000520871	0.0534571	0.000882504	0.728504	0.0018367
	6249b	Spr2Bto3b	B. tentaculata	Sproughton	borehole 9, 50-80 cm	2	0.41138	0.0183139	0.138282	0.000320383	0.664641	0.00757346	0.169189	0.00155774	0.128498	0.00173604	1.52208	0.0363565		2	0.37596	5.31765e-05	0.0826707	0.00113915	0.37445	0.00661901	0.0865496	0.000883618	0.047334	0.000699239	0.656627	0.1135
	6250b	Spr2Bto4b	B. tentaculata	Sproughton	borehole 9, 50-80 cm	2	0.386657	0.00834959	0.115065	0.00392639	0.63795	0.00259306	0.151606	0.00343631	0.10756	0.0058619	1.46262	0.00451799		2	0.355369	0.00060913	0.0744507	0.000214199	0.285158	0.00231257	0.0903499	0.000597262	0.0517064	0.000781262	0.875174	0.0224737
8	1217b	CBto3b	B. tentaculata	Cassington	4B, top 10cm	2	0.499681	0.023071	0.19398	0.0232948	0.810442	0.0081002	0.180365	0.00510839	0.0814797	0.00588068	1.16347	0.0398653		2	0.432879	0.00124527	0.094213	0.00237982	0.536479	0.00261822	0.123824	0.00077434	0.0691576	0.00158389	0.74315	0.0049612
	1218b	CBto4b	B. tentaculata	Cassington	4B, top 10cm	2	0.494774	0.0103387	0.18435	0.00713691	0.811224	0.00589263	0.185692	0.00817681	0.0898352	0.000412501	1.17505	0.00152696		2	0.430387	0.0316291	0.11268	0.0181337	0.520971	0.0261148	0.124271	0.00860759	0.0694629	0.00515964	0.716343	0.0152407
	1219b	CBto5b	B. tentaculata	Cassington	4B, top 10cm	2	0.507689	0.0155126	0.191609	0.00535105	0.829243	0.0130305	0.200337	0.0127762	0.0909271	0.0134946	1.00819	0.00449606		2	0.427361	0.00335103	0.101251	0.000503502	0.503949	0.00171197	0.131575	0.00102717	0.0676291	0.00211852	0.618518	0.00481187
	3053b	CBto6b	B. tentaculata	Cassington	4B, top 10cm	2	0.509236	0.00789617	0.150529	0.0158709	0.816317	0.000491648	0.177216	0.00354977	0.147072	0.00869032	0.995389	0.00889088		2	0.428373	0.00144292	0.0905939	0.000842065	0.481935	0.000280067	0.107206	0.000355448	0.0603626	0.000435697	0.604263	0.0398113
9	2843b	IsBto1b	B. tentaculata	Isleworth	Middle Devensian	2	0.576434	0.000284052	0.192571	0.00472166	0.864652	0.00329147	0.206776	0.0051537	0.132629	0.00130553	0.94626	0.0947368		2	0.45807	0.000165808	0.114872	0.00088324	0.523724	0.00160521	0.153544	0.0021379	0.0696547	0.000420569	0.623048	0.00208064
	2844b	IsBto2b	B. tentaculata	Isleworth	Middle Devensian	2	0.571511	0.000685555	0.202756	0.0114664	0.878661	0.00456078	0.209146	0.00286286	0.14504	0.00601328	1.00209	0.0161376		2	0.452568	0.00366322	0.109988	0.000770898	0.523801	0.00747032	0.130246	0.00401198	0.0713323	0.003785	0.648981	0.00707369
	2845b	IsBto3b	B. tentaculata	Isleworth	Middle Devensian	2	0.567347	0.00523674	0.203549	0.00489031	0.860043	0.000689486	0.196111	0.00179065	0.112403	0.00731993	1.03562	0.000149959		2	0.433735	0.00142077	0.0883658	0.000742088	0.548406	0.002765	0.129484	0.00502593	0.0800129	0.00522644	0.735134	0.020843		THAA dried out in hydrolysis oven
	2846b	IsBto4b	B. tentaculata	Isleworth	Middle Devensian	2	0.552154	0.00648253	0.205418	0.00307543	0.831229	0.00683347	0.204754	0.00216659	0.144978	0.00121116	1.00559	0.0194851		2	0.461578	0.00198746	0.110962	0.000161717	0.506381	0.0024796	0.143494	0.00150791	0.0735662	0.00380148	0.683751	0.00226945		THAA dried out in hydrolysis oven
10	2407b	EMRBto1b	B. tentaculata	East Mersea, Restaurant site	Sample 3	2	0.610347	0.0007999	0.23164	8.13017e-05	0.895229	0.00560513	0.240214	0.00144035	0.138369	0.00521739	0.672358	0.00213899		2	0.487613	0.00116896	0.132461	0.00271287	0.431734	0.00151	0.176345	0.0029266	0.084283	0.00479439	0.616948	0.00130035
	2408b	EMRBto2b	B. tentaculata	East Mersea, Restaurant site	Sample 3	2	0.595585	0.00562262	0.188952	0.000187579	0.895729	0.00449773	0.210317	0.00146575	0.106888	0.00241023	0.827091	0.00221986		2	0.476789	0.000703135	0.113925	2.11077e-05	0.49528	0.000546745	0.13656	0.000662845	0.0682809	0.000199835	0.62933	0.00821847
11	2392b	CoBto1b	B. tentaculata	Coston	Ip IIb, 15-25cm	2	0.636879	0.0196133	0.190567	0.00587234	0.911414	0.00216345	0.240559	0.00283752	0.152263	0.0113832	0.766073	0.0076773		2	0.502918	0.000440096	0.125124	0.000447514	0.60968	0.000190527	0.163689	0.00111685	0.0828372	0.000489349	0.615763	0.00622927
	2393b	CoBto2b	B. tentaculata	Coston	Ip IIb, 15-25cm	2	0.612517	0.00154385	0.20216	0.000615118	0.940413	0.0139388	0.222178	0.00197907	0.121528	0.00289488	0.809797	0.00801745		2	0.52391	0.00278386	0.129108	0.00137054	0.637996	0.00492777	0.168275	0.00111568	0.0817576	0.00139575	0.65533	0.00143251
	2394b	CoBto4b	B. tentaculata	Coston	Ip IIb, 15-25cm	2	0.604725	0.00189388	0.21215	0.0022405	0.934741	0.00647348	0.247976	0.00553196	0.144072	0.00720915	0.846386	0.0151164		2	0.497248	0.000558177	0.125281	0.00191644	0.613986	0.000638494	0.166189	0.000959402	0.0898868	0.000657893	0.703245	0.00274052
12	2726b	MaBto1b	B. tentaculata	Maxey	bulk	2	0.625823	0.0022837	0.247651	0.00405437	0.937524	0.00193719	0.268462	0.00127154	0.168223	0.00671417	0.754406	0.00270182		2	0.511859	0.00037809	0.147386	0.000256285	0.582458	0.00299976	0.184189	0.00417512	0.0921751	0.000954086	0.558333	0.00480892
	2727b	MaBto2b	B. tentaculata	Maxey	bulk	2	0.632498	0.00118919	0.245225	0.00528114	0.95771	0.00876404	0.267782	0.00248176	0.162448	0.000125167	0.740393	0.00212069		2	0.531212	0.00190405	0.155325	0.000219263	0.606561	0.00411972	0.193407	0.0021045	0.0928544	0.00106929	0.573296	0.00343917
	2728b	MaBto3b	B. tentaculata	Maxey	bulk	2	0.630238	0.000388378	0.248708	0.000584183	0.955382	0.00505818	0.263632	0.00542396	0.162041	0.000591857	0.681256	0.00452642		2	0.485894	0.000999138	0.139747	0.000355258	0.525037	0.00338696	0.172329	0.00100819	0.0813472	0.00290408	0.526155	0.00201615
	2729b	MaBto4b	B. tentaculata	Maxey	bulk	2	0.516475	0.0030276	0.218002	0.011711	0.853399	0.0113145	0.202816	0.002343	0.128994	0.00531805	0.935913	0.00896203		2	0.428295	0.00544798	0.110545	0.00199703	0.45496	0.0011752	0.128569	0.000138213	0.0554055	0.00211403	0.627318	0.00123818		FAA & THAA much lower than other Maxey samples
13	2831b	WBto1b	B. tentaculata	Woolpack Farm	sample collected by C. Gao	2	0.653034	0.00562124	0.167178	0.0155274	0.933914	0.000337278	0.258409	0.00107697	0.167186	0.00452358	0.573072	0.00012025		2	0.518763	0.00194125	0.130747	0.000891217	0.588536	0.00258018	0.172315	0.00195973	0.0913561	0.00306172	0.512364	0.00358105
14	2000b	CJBto3b	B. tentaculata	Jaywick Sands	Channel iv	3	0.60235	0.00245373	0.244404	0.00897095	0.905028	0.0166691	0.259533	0.00147258	0.153881	0.00959929	0.786211	0.0197418		2	0.494066	0.000724116	0.144064	0.00302068	0.504048	0.00831053	0.159963	0.00559883	0.0800245	0.00462829	0.575902	0.00977255
	2038b	CJBto1b	B. tentaculata	Jaywick Sands	Channel iv	2	0.63266	0.014361	0.229586	0.00489344	0.929179	0.00113294	0.244243	0.00272087	0.136779	0.00284828	0.725559	0.0110028		2	0.519178	0.00442127	0.158341	0.00174037	0.609921	0.00127018	0.180751	0.000661371	0.0921365	0.000291731	0.638373	0.00553043
	2039b	CJBto2b	B. tentaculata	Jaywick Sands	Channel iv	2	0.623806	0.00289855	0.197715	0.0346541	0.92188	0.00171103	0.247179	0.0013261	0.144211	0.0210632	0.634416	0.0146742		2	0.519975	0.00456834	0.150485	0.000578472	0.598722	0.0161162	0.176645	0.000837224	0.0841932	0.000417602	0.537033	0.00488756
	2040b	CJBto4b	B. tentaculata	Jaywick Sands	Channel iv	2	0.630289	0.00816601	0.223284	0.0342753	0.921511	0.00530605	0.234225	0.000589858	0.129571	0.00914017	0.640432	0.0185793		2	0.534628	0.002313	0.155073	0.000314167	0.622391	0.0120639	0.172859	0.00136354	0.0918628	3.88288e-06	0.591376	0.00306451
15	4258b	ST92Bto1b	B. tentaculata	Saham Toney	Sample 92	2	0.632947	0.0186964	0.166554	0.0137299	0.919078	0.00241285	0.235213	0.00230765	0.158015	0.00500397	0.631601	0.00734843		2	0.523988	0.00205753	0.129934	0.0040921	0.590361	0.00340554	0.174959	0.000242106	0.105802	0.000998636	0.551999	0.00130411
	4259b	ST92Bto2b	B. tentaculata	Saham Toney	Sample 92	2	0.642984	0.00234395	0.201519	0.00578599	0.920895	0.00131895	0.230181	0.000868894	0.129695	0.0010671	0.678659	0.00230701		2	0.528308	0.000328951	0.129795	0.00195018	0.608318	0.0022117	0.17233	0.00174664	0.0941368	0.00635557	0.594573	0.00388382
	4260b	ST92Bto3b	B. tentaculata	Saham Toney	Sample 92	2	0.631233	0.00350068	0.170626	0.000676868	0.916526	0.00185241	0.230154	0.00339543	0.13227	0.00689812	0.63882	0.0109312		2	0.533317	0.000868107	0.132032	0.00152746	0.621743	0.00612273	0.171704	0.00124833	0.103807	3.8236e-05	0.527287	0.000912349
	4261b	ST92Bto4b	B. tentaculata	Saham Toney	Sample 92	2	0.618328	0.00351162	0.170704	0.00658067	0.935355	0.0214579	0.237522	0.00684813	0.133443	0.00236459	0.715848	0.00147171		2	0.535022	0.0008143	0.133976	0.000545858	0.625753	0.000422715	0.178018	0.00216646	0.10063	0.00254305	0.595471	0.0110623
16	2645b	ItBto1b	B. tentaculata	Itteringham	Ip I BMP3	2	0.646496	0.00724764	0.210546	0.00441732	0.935663	0.00306913	0.271481	0.00254219	0.148359	0.00211952	0.705511	0.00290226		2	0.498336	0.0056616	0.125469	0.00066692	0.555351	0.016299	0.179839	0.00229789	0.0917905	0.0070922	0.598085	0.00383617
17	2468b	TCBto1b	B. tentaculata	Tattershall Castle	Ip IIb, sample (76K)	2	0.633476	0.00273635	0.206405	0.000878291	0.939198	0.0178546	0.251395	0.000652768	0.179909	0.00179995	0.708585	0.00970104		2	0.525991	0.0108504	0.139576	0.00038453	0.625929	0.00451589	0.184881	0.00156575	0.0942959	0.00151038	0.548952	0.00822556
	2469b	TCBto2b	B. tentaculata	Tattershall Castle	Ip IIb, sample (76K)	2	0.614517	0.022326	0.209464	0.00456821	0.947517	0.0102427	0.246912	0.0014338	0.166954	0.00265458	0.734272	0.000461625		2	0.551493	0.00163597	0.148361	0.00214533	0.61924	0.00587908	0.193482	0.00131914	0.101783	0.00126195	0.530319	0.00604382
	2470b	TCBto3b	B. tentaculata	Tattershall Castle	Ip IIb, sample (76K)	2	0.622392	0.00624865	0.200324	0.00213323	0.940475	0.00809987	0.236549	0.000236267	0.160398	0.00150187	0.812895	0.00977491		2	0.526708	0.00202128	0.140032	0.00196768	0.588792	0.00217041	0.176526	0.000469536	0.0868047	0.000498469	0.625641	0.00459534
	2471b	TCBto4b	B. tentaculata	Tattershall Castle	Ip IIb, sample (76K)	2	0.600369	0.00172921	0.200934	0.00107529	0.930853	0.0269884	0.24028	0.0038817	0.179284	0.00464035	0.676674	0.00847649		2	0.528489	0.000520108	0.134515	0.000555054	0.603549	0.00254087	0.170738	1.50171e-06	0.0831184	0.00149492	0.557781	0.00741631
18	2851b	Bo2Bto1b	B. tentaculata	Bobbitshole	sample collected by R. Markham	2	0.642128	0.00367463	0.200271	0.00273353	0.922332	0.00554574	0.240272	0.000125525	0.138307	0.000501024	0.798292	0.00134469		2	0.533384	0.00067326	0.137574	0.00234715	0.608211	0.00213921	0.194817	0.00309738	0.0980961	0.000648524	0.606729	0.00826239
	2852b	Bo2Bto2b	B. tentaculata	Bobbitshole	sample collected by R. Markham	2	0.637972	0.000867756	0.206493	0.0063861	0.93187	0.00565646	0.24489	0.000226469	0.145536	0.00366343	0.744366	0.00206052		2	0.508432	0.00207574	0.128517	0.0010244	0.55977	0.0134505	0.176498	0.00849026	0.0936504	0.000740485	0.578015	0.000796328
	2853b	Bo2Bto3b	B. tentaculata	Bobbitshole	sample collected by R. Markham	2	0.629611	0.00620177	0.1886	0.00251512	0.95288	0.0161303	0.232189	0.00779031	0.13484	0.000851449	0.720945	0.0187114		2	0.507636	0.00123268	0.13074	0.000920571	0.578995	0.00207966	0.18159	0.00359411	0.093704	0.00128041	0.576495	0.00223162
19	2403b	ShBto1b	B. tentaculata	Shropham	organic silts	2	0.657039	0.00956952	0.203485	0.00314006	0.992956	0.0123456	0.269643	0.00346686	0.134715	0.00388474	0.6937	0.00596644		3	0.526141	0.00392096	0.129238	0.00176687	0.629039	0.0108907	0.182574	0.00098784	0.0962909	0.00859152	0.55226	0.002874
	2404b	ShBto2b	B. tentaculata	Shropham	organic silts	2	0.643576	0.000949685	0.208657	0.00592266	0.954628	0.0433258	0.283533	0.0112929	0.163349	0.00759807	0.745496	0.0277889		2	0.529613	0.00121792	0.132114	0.00120721	0.59753	0.00965593	0.181317	0.00170145	0.0927575	0.00400666	0.59513	0.000267694
	2405b	ShBto3b	B. tentaculata	Shropham	organic silts	2	0.625888	0.00976761	0.196352	0.00314667	0.975842	0.0248735	0.254126	0.00743669	0.144561	0.000516745	0.731426	0.0185585		2	0.518545	0.00250385	0.128426	0.000414527	0.582336	0.00739893	0.177306	5.92951e-06	0.0875813	0.00116909	0.629546	0.00583366
	2406b	ShBto4b	B. tentaculata	Shropham	organic silts	2	0.630149	0.00763159	0.193586	0.0229015	0.979479	0.0124836	0.256704	0.0115184	0.140075	0.00525516	0.716618	0.00638373		2	0.548283	0.00664294	0.13392	0.000482289	0.61268	0.0088248	0.198488	0.0244254	0.092105	0.000966076	0.53574	0.020376
20	1220b	TBto1b	B. tentaculata	Trafalgar Square	New Zealand House Foundation 1957	2	0.629579	0.0129208	0.212312	0.0130067	0.915049	0.0152047	0.25106	0.00379263	0.114445	0.0129313	0.732136	0.00758286		2	0.52452	0.00179764	0.141612	0.00288013	0.626126	0.000221189	0.182021	0.00243741	0.0933873	0.00204507	0.524397	0.00426577
	1221b	TBto2b	B. tentaculata	Trafalgar Square	New Zealand House Foundation 1957	2	0.625389	0.00671588	0.203452	0.00577002	0.922912	0.00703221	0.246528	0.00245106	0.113913	0.00240858	0.739637	0.00183288		2	0.522499	0.00178324	0.136812	0.00897789	0.618484	0.00826007	0.198109	0.00393774	0.1004	0.00559341	0.519541	0.0055721
	1222b	TBto3b	B. tentaculata	Trafalgar Square	New Zealand House Foundation 1957	2	0.627013	0.00196575	0.210987	0.00383305	0.900136	0.0354732	0.25619	0.000897874	0.120246	0.00185432	0.682354	0.0155772		2	0.508795	0.00490765	0.137696	0.0167949	0.62699	0.00403941	0.18626	0.00289608	0.112843	0.00650708	0.588113	0.000765139
	3054b	TSBto4b	B. tentaculata	Trafalgar Square	New Zealand House Foundation 1957	2	0.647894	0.00163293	0.177545	0.028627	0.938671	0.0104952	0.255049	0.00118319	0.164854	0.00392152	0.673963	0.00177407		2	0.534019	0.0011254	0.129628	0.000498764	0.610248	0.000324267	0.181171	0.000210721	0.1055	0.0112656	0.530141	0.0142172
	3055b	TSBto5b	B. tentaculata	Trafalgar Square	New Zealand House Foundation 1957	2	0.647513	0.0100821	0.167033	0.00700913	0.975027	0.0125045	0.268167	0.00647376	0.163713	0.00964075	0.677719	0.0199047		2	0.538923	0.00564543	0.132711	0.000222654	0.619596	0.00293226	0.181054	0.00624931	0.108558	0.00337708	0.524266	0.0262467
	3056b	TSBto6b	B. tentaculata	Trafalgar Square	New Zealand House Foundation 1957	2	0.640484	0.00343477	0.16314	0.013727	0.93199	0.00290582	0.254446	0.00204662	0.178836	0.00219946	0.675611	0.000510278		2	0.534842	0.00749763	0.129548	4.67972e-05	0.603977	0.0170558	0.19012	0.0284449	0.0954653	0.000321783	0.452793	0.0421007
15	4266b	ST94Bto1b	B. tentaculata	Saham Toney	Sample 94, white laminated silt	2	0.655658	0.0112545	0.14971	0.000672582	0.960044	0.00473563	0.247017	0.00276331	0.151114	0.0171272	0.774915	0.0522415		2	0.548684	0.000198208	0.125101	0.00224585	0.660289	0.000232629	0.190941	0.00495648	0.115916	0.000596175	0.626691	0.00690527
	4267b	ST94Bto2b	B. tentaculata	Saham Toney	Sample 94, white laminated silt	2	0.657356	0.0144012	0.162233	0.00522775	1.20575	0.325023	0.249709	0.00820335	0.160471	0.0336903	0.420854	0.307564		2	0.538431	0.000964152	0.12166	0.000315362	0.592787	0.0227682	0.185221	0.00147827	0.0974387	0.00687176	0.489267	0.0842456
21	3306b	TTK3Bto1b	B. tentaculata	Bardon Quarry, Kirkby-on-Bain	Area 3, Trent	2	0.624784	0.0145916	0.155974	8.12013e-05	0.924344	0.010916	0.260015	0.000151039	0.149532	0.00421029	0.737465	0.0441335		2	0.51111	5.66633e-05	0.1206	3.58202e-05	0.615169	0.0121546	0.171984	0.000596763	0.0930019	0.00162428	0.566771	0.0795435
	3307b	TTK3Bto2b	B. tentaculata	Bardon Quarry, Kirkby-on-Bain	Area 3, Trent	2	0.63661	0.0118673	0.164572	0.00225777	0.927786	0.0134824	0.263405	0.00542886	0.150605	0.00288026	0.666027	0.0242329		2	0.520185	0.00195143	0.134977	0.000276039	0.583151	0.00426347	0.193025	9.30937e-05	0.100202	0.0017346	0.525527	0.034757
	3308b	TTK3Bto3b	B. tentaculata	Bardon Quarry, Kirkby-on-Bain	Area 3, Trent	2	0.61454	0.00639589	0.14282	0.000239455	0.924937	0.0104472	0.244519	0.00210089	0.139659	0.00446975	0.756293	0.00215303		2	0.533933	0.00242915	0.128831	0.000583867	0.605609	0.0376712	0.199613	0.0286451	0.0884795	0.000895808	0.542886	0.0124334
15	4262b	ST93Bto1b	B. tentaculata	Saham Toney	Sample 93, Belgrandia Silt	2	0.66406	0.0205739	0.183986	0.00372052	0.957098	0.0135152	0.288871	0.00388111	0.17146	0.0031676	0.639734	0.0668892		2	0.543617	0.0025423	0.135881	0.00116234	0.626545	0.00275968	0.199271	0.000548607	0.106353	0.00714636	0.535353	0.031736
	4263b	ST93Bto2b	B. tentaculata	Saham Toney	Sample 93, Belgrandia Silt	2	0.62748	0.00436651	0.193954	0.0242081	0.940958	0.0317064	0.258559	0.0038271	0.139378	0.00372699	0.722829	0.0243128		2	0.536224	0.00115087	0.132885	0.000271823	0.598513	0.0033697	0.180535	0.00333952	0.0968421	0.00513547	0.584832	0.0093958
	4264b	ST93Bto3b	B. tentaculata	Saham Toney	Sample 93, Belgrandia Silt	2	0.639921	0.0198413	0.178771	0.0104732	0.931935	0.00191412	0.260285	0.00180663	0.151104	3.16654e-05	0.786135	0.0150985		2	0.542848	0.00108525	0.128009	0.00248287	0.616499	0.0230934	0.177405	0.0014009	0.102559	0.0168768	0.597756	0.073639
	4265b	ST93Bto4b	B. tentaculata	Saham Toney	Sample 93, Belgrandia Silt	2	0.658637	0.0207157	0.186106	0.000952403	0.951905	0.000507811	0.288537	0.00104093	0.165018	0.00311235	0.70751	0.00698424		2	0.550238	0.000690695	0.135579	0.00473671	0.632637	0.013116	0.196694	0.00114453	0.106022	0.00729149	0.589961	0.0168938
16	3151b	ItNBto1b	B. tentaculata	Itteringham, ITTB site	Itteringham Gravel Pit, NWHCM: 1988.127, from phial NWHCM: 1988.127.58. From depth 1-25cm, Bed d, brown detritus mud with some sand.	2	0.634639	0.00197639	0.143453	0.00578068	0.936796	0.00503069	0.241884	0.000221578	0.14357	0.00960854	0.652841	0.00234068		2	0.545414	0.000567989	0.136691	0.000257462	0.629336	0.00822793	0.189315	0.00356988	0.106737	0.000699073	0.555454	0.00389579
	3152b	ItNBto2b	B. tentaculata	Itteringham, ITTB site	Itteringham Gravel Pit, NWHCM: 1988.127, from phial NWHCM: 1988.127.58. From depth 1-25cm, Bed d, brown detritus mud with some sand.	2	0.625891	0.00464418	0.141473	0.00213935	0.930578	0.00147168	0.24289	1.20994e-05	0.14812	0.00134241	0.615695	0.00156524		4	0.543178	0.00162603	0.131806	0.00236821	0.641376	0.00646194	0.185061	0.00464806	0.101584	0.00166649	0.494404	0.00804313
	3153b	ItNBto3b	B. tentaculata	Itteringham, ITTB site	Itteringham Gravel Pit, NWHCM: 1988.127, from phial NWHCM: 1988.127.58. From depth 1-25cm, Bed d, brown detritus mud with some sand.	2	0.622163	0.00266037	0.137462	0.00329277	0.929024	0.00252401	0.242962	0.00175737	0.154288	0.00168777	0.753341	0.00573543		3	0.539891	0.00208969	0.13378	0.00315554	0.646123	0.00892906	0.181647	0.000622976	0.09793	0.00282582	0.565736	0.0109063
	3154b	ItNBto4b	B. tentaculata	Itteringham, ITTB site	Itteringham Gravel Pit, NWHCM: 1988.127, from phial NWHCM: 1988.127.58. From depth 1-25cm, Bed d, brown detritus mud with some sand.	2	0.637778	0.000926381	0.147319	0.00124329	0.947203	0.014882	0.256687	0.000358801	0.176386	0.00437688	0.681848	0.00154703		2	0.55845	0.0029433	0.14063	0.00114241	0.644338	0.0103899	0.209333	0.00747702	0.109031	0.00276719	0.50381	0.000520679
22	2730b	EcBto1b	B. tentaculata	Eckington	sample D	2	0.667503	0.0168223	0.205843	0.0219327	0.966089	0.0100378	0.274507	0.0100721	0.144246	0.0141551	0.516651	0.060223		2	0.544309	0.000109716	0.150935	0.00070668	0.655753	0.00309845	0.204669	0.00356642	0.111327	0.000881872	0.560612	0.00399962
	2730ib	EcBto1ib	B. tentaculata	Eckington	sample D	2	0.6605	0.000358596	0.204932	0.00289483	0.917842	0.000986475	0.26198	0.00347448	0.161709	0.00224954	0.558788	0.00292665
	2731b	EcBto2b	B. tentaculata	Eckington	sample D	2	0.650568	0.0199218	0.207214	0.0120705	0.969347	0.00616664	0.283582	0.00781882	0.157286	0.0115014	0.646502	0.0814159		2	0.529281	0.000227546	0.151947	0.000529818	0.583862	0.00271683	0.194525	0.00344029	0.0905849	0.000861244	0.584392	0.000421746
	2731ib	EcBto2ib	B. tentaculata	Eckington	sample D	2	0.639761	6.95667e-05	0.193684	0.000211915	0.938939	0.00568894	0.26701	4.39523e-05	0.164417	0.00257632	0.678241	0.00066667
	2732b	EcBto3b	B. tentaculata	Eckington	sample D	2	0.633983	0.0164718	0.202653	0.0145715	0.949002	0.000487458	0.271942	0.00853863	0.144112	0.00395131	0.570679	0.107034		2	0.535562	0.00414245	0.155551	0.00256647	0.577804	0.00208035	0.187899	0.00030534	0.0995011	0.00438126	0.483642	0.0141179
	2732ib	EcBto3ib	B. tentaculata	Eckington	sample D	1	0.642658		0.209962		0.932103		0.267202		0.188852		0.638838
	2733b	EcBto4b	B. tentaculata	Eckington	sample D	2	0.643113	0.0222921	0.197185	0.0128334	0.945584	0.00646204	0.267122	0.00957873	0.141347	0.00638922	0.523779	0.102642		1	0.541404		0.146448		0.523442		0.191744		0.0878062		0.52169
23	2734b	CNIBto1b	B. tentaculata	Cropthorne New Inn	sample collected by D.H. Keen	2	0.651792	0.0205818	0.217036	0.0303703	0.977726	0.000560824	0.287401	0.00872606	0.159568	0.0124036	0.780867	0.0692735		2	0.526156	0.000967612	0.155708	0.000551056	0.631643	0.0193889	0.202441	0.000142925	0.0940622	0.002216	0.620588	0.0111022
	2734ib	CNIBto1ib	B. tentaculata	Cropthorne New Inn	sample collected by D.H. Keen	2	0.650581	0.00702098	0.190436	0.00873413	0.986934	0.0181625	0.285801	0.0031433	0.170503	0.00214232	0.859393	0.00856132
	2735b	CNIBto2b	B. tentaculata	Cropthorne New Inn	sample collected by D.H. Keen	2	0.661836	0.0156449	0.240806	0.00134619	0.974186	0.0120101	0.302214	0.000860566	0.169249	0.00749034	0.688473	0.00170851		2	0.542904	0.000212557	0.160922	0.000232737	0.619067	0.000929189	0.204571	0.000429449	0.100594	0.00303459	0.562403	0.00105277
	2735ib	CNIBto2ib	B. tentaculata	Cropthorne New Inn	sample collected by D.H. Keen	2	0.654305	0.0065479	0.207987	0.000634541	1.00905	0.00658082	0.305299	0.00197162	0.174374	0.000687899	0.728938	0.00499058
	2736b	CNIBto3b	B. tentaculata	Cropthorne New Inn	sample collected by D.H. Keen	2	0.653187	0.016008	0.205853	0.0184907	0.964184	0.0249461	0.264963	0.00338328	0.147238	0.0143215	0.70739	0.0751197		2	0.547476	0.000934061	0.15151	0.000383019	0.643202	0.00351942	0.195345	0.00293397	0.0948141	0.00130396	0.634678	0.00779836
	2736ib	CNIBto3ib	B. tentaculata	Cropthorne New Inn	sample collected by D.H. Keen	2	0.640065	0.00471066	0.17129	0.00940048	0.965802	0.000816435	0.252936	0.000233774	0.14303	0.00262798	0.815573	0.00417765
	2737b	CNIBto4b	B. tentaculata	Cropthorne New Inn	sample collected by D.H. Keen	2	0.628103	0.00081548	0.240655	0.00120123	0.952351	0.00257514	0.272269	0.0139344	0.145807	0.00729689	0.759809	0.0171402		2	0.538124	0.00293883	0.150944	0.00151934	0.63202	0.0108051	0.186857	0.000870625	0.0902442	0.00193393	0.612647	0.0104667
21	3309b	TTK2Bto1b	B. tentaculata	Bardon Quarry, Kirkby-on-Bain	Area 2, Trent	2	0.676891	0.00303647	0.221485	0.00389505	0.962874	0.00251105	0.317897	0.00855099	0.19185	0.000817615	0.552374	0.00428623		2	0.591534	0.00187408	0.197637	0.000300944	0.710158	0.00233558	0.266735	0.00113278	0.141753	0.000216373	0.512035	0.000996502
	3310b	TTK2Bto2b	B. tentaculata	Bardon Quarry, Kirkby-on-Bain	Area 2, Trent	2	0.612572	0.00102313	0.148818	0.00432035	0.944815	0.00136246	0.259878	0.0018421	0.141361	0.000298774	0.779882	0.0310715		2	0.523376	0.00162346	0.12928	0.00061281	0.617737	0.0103549	0.186141	0.00459279	0.0903912	0.000814674	0.630396	0.0139341
	3311b	TTK2Bto3b	B. tentaculata	Bardon Quarry, Kirkby-on-Bain	Area 2, Trent	2	0.609887	0.000285504	0.153711	0.00372311	0.926604	0.00193648	0.272381	0.000211478	0.162526	0.0103218	0.652777	0.0047637		2	0.559584	0.000565361	0.144641	0.000512885	0.680737	0.00393552	0.201135	0.00254731	0.110135	0.00044549	0.511135	0.0274352
	4135b	TK2Bto4b	B. tentaculata	Bardon Quarry, Kirkby-on-Bain	Area 2, Trent	2	0.642105	0.0118788	0.215238	0.0289681	0.932677	0.0394647	0.277683	0.0137032	0.185309	0.0273181	0.594902	0.0491041		2	0.532889	0.000459647	0.147391	0.00276847	0.600812	0.0048199	0.195873	0.00085029	0.10308	0.00568857	0.528428	0.0457915
24	1300b	LBto1b	B. tentaculata	Funthams Lane	Unit 3a	2	0.685264	0.0104284	0.23588	0.00177615	0.964626	0.00238439	0.337514	0.00141118	0.167348	0.00188251	0.502698	0.0136442		2	0.540524	0.000574423	0.159723	0.000142017	0.619691	0.00276226	0.23094	0.000849615	0.118053	0.00170217	0.466505	0.000513653
	1301b	LBto2b	B. tentaculata	Funthams Lane	Unit 3a	2	0.692264	0.0143965	0.25534	0.00356327	0.996098	0.0310566	0.335738	0.0107285	0.178795	0.000347584	0.557433	0.0205119		2	0.513252	0.00520686	0.147001	0.00342864	0.619176	0.0083629	0.236411	0.0032444	0.133078	0.00108988	0.522586	0.0126903
	1302b	LBto3b	B. tentaculata	Funthams Lane	Unit 3a	2	0.673214	0.00443112	0.236341	0.00266952	0.961185	0.0139877	0.325393	0.00032154	0.169312	0.00196371	0.530751	0.0181492		2	0.528154	0.000950685	0.155302	0.00190461	0.605744	0.00863894	0.235508	0.000121041	0.119046	0.00261157	0.475748	0.00478853
	1303b	LBto4b	B. tentaculata	Funthams Lane	Unit 3a	2	0.677411	0.0108456	0.240242	0.000533349	0.973866	0.0431037	0.317636	0.00285446	0.163309	0.000790938	0.579901	0.0279048		2	0.546402	0.00230566	0.162215	0.000740136	0.636537	0.0239579	0.233798	0.00328313	0.12012	0.00123786	0.488036	0.00125714
	1304b	LBto5b	B. tentaculata	Funthams Lane	Unit 3a	2	0.691826	0.00381142	0.226849	0.0125082	0.973366	0.00804083	0.324721	0.00861025	0.16779	0.00135341	0.568373	0.00917303		2	0.510246	0.00198892	0.130789	0.00657314	0.603235	0.008658	0.235893	0.00233656	0.116832	0.00106612	0.551636	0.00859597
	1305b	LBto6b	B. tentaculata	Funthams Lane	Unit 3a	2	0.692446	0.00651203	0.245651	0.013561	0.985307	0.0130272	0.343043	0.00343317	0.173808	0.0036288	0.532025	0.0168622		2	0.493728	0.00413137	0.131094	0.00163363	0.608074	0.0141542	0.217336	0.000134011	0.117987	0.00128435	0.519012	0.00414741
	1306b	LBto7b	B. tentaculata	Funthams Lane	Unit 3a	2	0.690552	0.00219761	0.245986	0.000776829	0.984476	0.011399	0.338573	0.000704546	0.167162	0.00312125	0.528616	0.0083629		2	0.498924	0.000288704	0.137365	7.98203e-05	0.624803	0.0124201	0.217951	0.00270213	0.117465	0.00118174	0.532186	0.016879
	1353b	LBto8b	B. tentaculata	Funthams Lane	Unit 3a	3	0.680293	0.00907562	0.225928	0.00833785	0.960745	0.0135742	0.327298	0.00272721	0.17023	0.000488017	0.561072	0.00707232		2	0.509088	0.000353786	0.144677	0.0042317	0.618323	0.0177383	0.22293	0.0063515	0.123323	0.00142689	0.504874	0.0152316
	1354b	LBto9b	B. tentaculata	Funthams Lane	Unit 3a	2	0.68133	0.00426039	0.248938	0.00270054	0.985983	0.00264691	0.322659	0.00145382	0.172224	0.00113597	0.581982	0.00318701		2	0.528041	0.000772546	0.144532	0.00440018	0.635156	0.00892204	0.245091	0.00106806	0.12679	0.00192415	0.504973	0.00711469
	1355b	LBto10b	B. tentaculata	Funthams Lane	Unit 3a	2	0.679046	0.00297812	0.232023	0.00677392	0.937572	0.00747458	0.327457	0.00674472	0.167778	0.000122129	0.528678	0.000221121		2	0.503388	0.0012674	0.130556	0.0025835	0.601082	0.00330595	0.218548	0.00010644	0.116012	0.00112722	0.50763	0.00225735
	1356b	LBto11b	B. tentaculata	Funthams Lane	Unit 3a	2	0.665587	0.000485052	0.225978	0.00403155	0.951549	0.0171434	0.309522	0.0050709	0.167392	0.00140026	0.541079	0.00589363		2	0.506662	0.000242782	0.143165	0.00024178	0.610131	0.00132318	0.218788	0.000178005	0.12255	0.000327327	0.502258	0.00234192
	1357b	LBto12b	B. tentaculata	Funthams Lane	Unit 3a	2	0.665003	0.000474821	0.229594	0.00924816	0.939447	0.00270144	0.311983	0.000708699	0.161452	0.000810698	0.688551	0.00100164		2	0.498484	0.00282517	0.140019	0.00125754	0.632677	0.00524139	0.216097	0.00077869	0.1129	0.000535244	0.599053	0.00406786
	1358b	LBto13b	B. tentaculata	Funthams Lane	Unit 3a	2	0.674009	0.00036381	0.235452	0.00451766	0.953721	0.0112829	0.309048	0.00440953	0.161792	0.0018569	0.536384	0.00632389		2	0.524486	0.00196155	0.144747	0.000942858	0.637847	0.0072073	0.212793	0.00772489	0.120097	0.00049558	0.496538	0.00886222
	1359b	LBto14b	B. tentaculata	Funthams Lane	Unit 3a	2	0.671901	0.000340793	0.233577	0.000591835	0.977497	0.00592947	0.303949	0.00242575	0.158343	0.000573697	0.575945	4.43939e-05		2	0.513286	0.00472011	0.139817	0.000656156	0.651421	0.00580102	0.224141	0.00461771	0.121097	0.000293917	0.519598	0.000690028
	1360b	LBto15b	B. tentaculata	Funthams Lane	Unit 3a	2	0.668039	0.00107566	0.23826	0.00201329	0.937837	0.0137314	0.311538	0.00253089	0.168104	0.000712997	0.543027	0.00453872		2	0.506657	0.000573664	0.144504	0.00358625	0.644031	0.00144388	0.222355	0.0040428	0.119363	0.0022841	0.518125	0.00394196
	2048b	LBto16b	B. tentaculata	Funthams Lane	Unit 3a	3	0.691676	0.0104712	0.241846	0.0032495	0.98626	0.00559883	0.313881	0.00691945	0.177959	0.00731053	0.527633	0.00450078		2	0.498714	0.0018401	0.142984	0.000657774	0.513614	0.0019007	0.199294	0.000317822	0.0912712	0.0014208	0.500709	0.00112935
	2049b	LBto17b	B. tentaculata	Funthams Lane	Unit 3a	2	0.680014	0.000922307	0.253693	0.00357894	0.972155	0.00277812	0.311202	0.00626404	0.193329	0.0174485	0.541559	0.00228533		2	0.554418	0.00038028	0.17244	0.000928211	0.643636	0.00297997	0.234857	0.00102882	0.122167	0.00482451	0.481823	0.00329787
	2050b	LBto18b	B. tentaculata	Funthams Lane	Unit 3a	2	0.686418	0.000575709	0.259054	0.00114864	0.994671	0.000280855	0.322089	0.000536854	0.193498	0.00536368	0.537261	0.0054009		2	0.567033	0.00161628	0.171969	0.00391153	0.664269	0.0079601	0.246678	0.00360149	0.127039	0.00375397	0.446549	0.00215188
	2051b	LBto19b	B. tentaculata	Funthams Lane	Unit 3a	2	0.682184	0.00125649	0.24852	0.0035928	0.981325	0.00739671	0.307624	0.00246419	0.186796	0.00707559	0.510933	0.0113592		2	0.548695	0.00450012	0.156708	0.000400423	0.780471	0.00737166	0.231584	0.00222885	0.141585	0.0076433	0.562219	0.0126559
	2052b	LBto20b	B. tentaculata	Funthams Lane	Unit 3a	2	0.68822	0.00213061	0.246707	0.00439566	0.986776	0.00097424	0.321232	0.000428339	0.213356	0.0173605	0.541346	0.00850892		2	0.563907	0.0169527	0.158194	0.00124037	0.764218	0.00333736	0.234307	0.00125618	0.142348	0.00245821	0.528018	0.00642373
	2053b	LBto21b	B. tentaculata	Funthams Lane	Unit 3a	2	0.681362	0.0021763	0.25972	0.00436366	0.991454	0.00169121	0.334434	0.00224476	0.219448	0.00601676	0.521947	0.0183369		2	0.538706	0.00191768	0.163893	0.000158633	0.613239	0.000416457	0.232638	0.000590671	0.117092	3.1776e-05	0.479671	0.00211701
	2197b	LBto22b	B. tentaculata	Funthams Lane	Unit 3a	2	0.694638	0.00128231	0.232713	0.00509564	0.986986	0.0072768	0.326381	0.00352201	0.186868	0.000318822	0.590877	0.0112109		2	0.500984	0.00464912	0.151648	0.000205111	0.515704	0.00307691	0.206462	0.00120391	0.0972627	0.005159	0.568294	0.013629
	2198b	LBto23b	B. tentaculata	Funthams Lane	Unit 3a	3	0.710493	0.0102318	0.243291	0.0241151	0.987011	0.0156551	0.323204	0.0018057	0.189838	0.00160004	0.49638	0.0347706		2	0.500762	0.000821938	0.145038	0.001139	0.563772	0.00700353	0.202993	0.00165576	0.0939663	0.00165323	0.488904	0.0112607
	2199b	LBto24b	B. tentaculata	Funthams Lane	Unit 3a	2	0.698214	0.0130409	0.249232	0.00447534	0.979376	0.00282864	0.316497	0.00430224	0.17942	0.00145587	0.531872	0.00254276		2	0.548384	0.00198629	0.166174	0.000788262	0.63406	0.00538651	0.229217	0.000765618	0.111529	0.00049428	0.467622	0.00240602
	2200b	LBto25b	B. tentaculata	Funthams Lane	Unit 3a	2	0.701817	0.00691193	0.237276	0.00678468	0.985547	0.00658553	0.323301	0.00131282	0.184467	0.000669539	0.578807	0.00293193		2	0.497324	0.000176815	0.146459	0.00141427	0.552338	5.57026e-05	0.202603	0.00104575	0.0931742	0.000127169	0.489595	0.00242698
25	2746b	StHBto1b	B. tentaculata	Stanton Harcourt	1021A	2	0.659292	0.00109373	0.266518	0.00147613	0.958413	0.0045659	0.297285	0.000709181	0.168042	0.00753062	0.635798	0.00346701		2	0.548411	0.000331291	0.179666	0.000493852	0.623049	0.0026398	0.216545	0.000638305	0.111422	0.00458877	0.518611	9.78128e-05
	2747b	StHBto2b	B. tentaculata	Stanton Harcourt	1021A	2	0.658571	0.000139876	0.279977	0.0051132	0.963005	0.0106651	0.314188	0.0021061	0.167587	0.00361692	0.679952	0.00231723		2	0.561923	0.000981472	0.178023	0.000386367	0.641714	0.00815734	0.235804	0.00087208	0.11553	0.00176813	0.577231	0.00211157
	2748b	StHBto3b	B. tentaculata	Stanton Harcourt	1021A	2	0.66647	0.000525194	0.27263	0.00177864	0.990183	0.000377958	0.314851	0.00255254	0.175722	0.00305145	0.68834	0.00704411		2	0.572894	0.000550711	0.186277	0.000433744	0.66716	0.0149421	0.242139	0.000194188	0.115881	0.00172496	0.57401	0.00802485
	2749b	StHBto4b	B. tentaculata	Stanton Harcourt	1021A	2	0.652935	0.00559857	0.24947	0.0418749	0.970874	0.0118696	0.325153	0.00232508	0.180149	0.0055101	0.703931	0.01292		2	0.558189	0.00454002	0.181122	0.00125275	0.613428	0.00416473	0.230049	0.00297084	0.110111	0.00119317	0.57524	0.0115575
26	2664b	CrBto1b	B. tentaculata	Crayford	Norris's Pit, 1952	2	0.672133	5.44626e-05	0.269728	0.0067472	0.992362	0.00149949	0.308889	1.07223e-05	0.161063	0.00831625	0.603664	0.0322231		2	0.571402	0.00878733	0.178475	0.000162966	0.590317	0.00546048	0.230243	0.000670117	0.1171	3.68633e-05	0.444213	0.00130633
	2665b	CrBto2b	B. tentaculata	Crayford	Norris's Pit, 1952	2	0.678888	0.00588179	0.269994	0.00622566	0.989211	0.00608998	0.317311	0.00206369	0.178166	0.00791311	0.531114	0.0327304		2	0.586165	0.00201059	0.18036	0.000621033	0.615583	0.00665619	0.238445	0.000262459	0.109861	0.000704546	0.466421	0.0012647
	2666b	CrBto3b	B. tentaculata	Crayford	Norris's Pit, 1952	2	0.673901	0.00516808	0.286905	0.0044507	0.976721	0.0229769	0.332616	0.00976562	0.181821	0.000775219	0.584609	0.0684864		2	0.588152	0.0028581	0.193017	0.00143055	0.653944	0.0013769	0.23943	0.00100579	0.122124	0.00321208	0.510037	0.00604716
	2667b	CrBto4b	B. tentaculata	Crayford	Norris's Pit, 1952	2	0.683829	0.000287031	0.276622	0.0028823	0.975149	0.00264742	0.308286	0.00179831	0.170286	0.00724343	0.550634	0.0112403		2	0.574155	0.000867913	0.18267	0.000438079	0.615038	0.014795	0.232187	0.00635564	0.111344	0.00246422	0.428666	0.00190394
27	2638b	BwBto1b	B. tentaculata	Barnwell	Brady collection, NHM	2	0.68798	0.0116	0.222959	0.00164878	0.986191	0.00263138	0.299059	0.00211238	0.16181	0.00778414	0.528365	0.0110958		2	0.576722	0.00549265	0.163495	0.000659073	0.666653	0.0172514	0.232166	0.0002012	0.106388	0.00130003	0.476651	0.00604299
	2639b	BwBto2b	B. tentaculata	Barnwell	Brady collection, NHM	2	0.686676	0.00239508	0.236268	0.00574217	0.995645	0.0110028	0.329068	0.0152867	0.168576	0.00757849	0.542091	0.0069261		2	0.578095	0.00333982	0.167073	7.39879e-05	0.633747	0.00253617	0.245191	0.000769077	0.125376	0.00108022	0.461112	0.000990784
28	2738b	AoSBto1b	B. tentaculata	Ailstone-on-Stour	sample collected by D.H. Keen	2	0.670334	0.000514014	0.26908	0.0016424	1.00056	0.00344251	0.323058	0.00628048	0.177962	0.0070411	0.61228	0.0102072		2	0.582987	0.00128884	0.190165	0.00132514	0.70005	0.0047057	0.243585	0.00169761	0.123693	0.0014519	0.539283	0.000184387
	2739b	AoSBto2b	B. tentaculata	Ailstone-on-Stour	sample collected by D.H. Keen	3	0.668356	0.0020212	0.261182	0.00776251	0.99638	0.0131461	0.305255	0.00866694	0.169955	0.0058067	0.679718	0.00646244		2	0.547982	0.00171336	0.165515	0.00154392	0.667851	0.0118774	0.223571	0.000151669	0.113873	0.000629232	0.620909	0.00652369
	2740b	AoSBto3b	B. tentaculata	Ailstone-on-Stour	sample collected by D.H. Keen	2	0.674437	0.00312927	0.308852	0.00319431	0.972623	0.0163594	0.331824	0.0133463	0.187	0.00221411	0.485818	0.0357689		2	0.582231	0.000378525	0.208846	0.000579045	0.691711	0.00496671	0.251606	0.00212161	0.12447	0.000327821	0.504696	0.0026186
	2741b	AoSBto4b	B. tentaculata	Ailstone-on-Stour	sample collected by D.H. Keen	2	0.669609	0.00154483	0.286039	0.00248197	0.988085	0.00187186	0.32401	0.00272679	0.189635	0.00265173	0.624109	0.00726206		2	0.562884	0.00495476	0.189207	0.00348634	0.62161	0.015445	0.237658	0.000142292	0.116003	0.00744387	0.506898	0.0104389
29	2461b	HRBto1b	B. tentaculata	Histon Road, Cambridge	Pleistocene interglacial, Bulk sample II, F4	2	0.667914	0.0160245	0.236676	0.00956273	0.999686	0.00267443	0.329806	0.000634373	0.182993	0.00165057	0.546943	0.000474941		2	0.565787	2.20822e-05	0.169582	0.000112306	0.6486	0.00148893	0.236082	0.000263373	0.119086	0.000163967	0.494201	0.00447626
	2462b	HRBto2b	B. tentaculata	Histon Road, Cambridge	Pleistocene interglacial, Bulk sample II, F4	2	0.676737	0.000788871	0.231755	0.00152146	0.994634	0.0107466	0.324352	0.000486306	0.178492	0.000689865	0.558042	0.00089302		2	0.572783	7.62375e-05	0.174196	0.000336929	0.661345	0.0100316	0.25133	0.00236118	0.130291	0.00212413	0.496292	0.00510779
30	2742b	StrBto1b	B. tentaculata	Strensham	sample collected by D.H. Keen	2	0.681311	0.000279259	0.302815	0.000882719	1.00623	0.00160735	0.359548	0.000656811	0.220637	0.000716155	0.567486	0.000597736		2	0.5595	0.000643596	0.205907	0.00173069	0.652218	0.00566195	0.273069	0.00351794	0.146521	0.00586721	0.490575	0.000431264
	2743b	StrBto2b	B. tentaculata	Strensham	sample collected by D.H. Keen	3	0.669737	0.00359456	0.253233	0.0038875	0.998599	0.00611715	0.32719	0.0048536	0.187894	0.00437368	0.6211	0.00484281		2	0.54902	0.00090769	0.171434	4.61735e-08	0.639048	0.00529787	0.235969	0.000417722	0.114265	0.000717304	0.526241	0.00300691
	2744b	StrBto3b	B. tentaculata	Strensham	sample collected by D.H. Keen	2	0.687734	0.000282001	0.286733	0.00127243	1.00845	0.000553558	0.353561	0.00638796	0.210164	0.00172932	0.569865	0.00740815		2	0.545411	0.00300404	0.175689	0.00181577	0.609408	0.00910616	0.237872	0.00146632	0.119376	0.00576206	0.479491	0.00415205
	2745b	StrBto4b	B. tentaculata	Strensham	sample collected by D.H. Keen	2	0.679495	0.000805931	0.273315	0.00275929	0.996539	0.00370035	0.341952	0.00173566	0.207768	0.000582704	0.603197	0.00097784		2	0.521743	0.00235921	0.169771	0.000150542	0.553399	0.0253066	0.236297	0.00404134	0.109731	0.000871161	0.519738	0.00329159
31	2672b	StuBto1b	B. tentaculata	Stutton	sample provided by R.C. Preece	2	0.664895	0.00345546	0.246302	0.036166	0.969133	0.00830775	0.299027	0.00121534	0.164673	0.00019957	0.478809	0.00450525		2	0.586593	0.0053955	0.184195	0.000634812	0.649429	0.00222878	0.233314	0.00116015	0.136061	9.41071e-05	0.469033	0.000222957
	2673b	StuBto2b	B. tentaculata	Stutton	sample provided by R.C. Preece	2	0.685763	0.00731276	0.277742	0.00221623	0.997414	0.0086019	0.325281	0.00490273	0.183063	0.00441608	0.452017	0.00790948		2	0.598808	0.00316125	0.197168	0.00136152	0.675569	0.0157804	0.254914	0.00106281	0.146123	0.00532714	0.410503	0.00821123
	2674b	StuBto3b	B. tentaculata	Stutton	sample provided by R.C. Preece	2	0.66513	0.00115191	0.276507	0.00194354	0.977654	0.00845255	0.303431	2.14866e-05	0.167749	0.00157083	0.506638	0.00480714		2	0.588946	0.000758736	0.195279	0.000824805	0.641984	0.00129113	0.25597	0.00433751	0.141286	0.00774608	0.399394	0.00187977
	2675b	StuBto4b	B. tentaculata	Stutton	sample provided by R.C. Preece	2	0.672501	7.3467e-05	0.28187	0.000754771	0.963674	0.02012	0.311844	0.0115679	0.186098	0.000661066	0.509854	0.0208921		2	0.575389	0.000286145	0.188559	0.000386267	0.655182	2.18786e-05	0.242547	0.00281363	0.121582	0.012157	0.464968	0.00504998
32	3941b	CmBto1b	B. tentaculata	Coronation Farm	borehole, Southrey, Lincolnshire, 6.4-6.5m	2	0.681211	0.00145133	0.316038	0.0177096	0.931708	0.0149278	0.336043	0.0085598	0.193821	0.0107628	0.516889	0.0094783		2	0.552908	0.0015014	0.194947	0.000589934	0.62365	0.0109497	0.249999	2.03754e-05	0.131279	0.00224299	0.424982	0.0498952
33	2395b	SoBto1b	B. tentaculata	Somersham	Sample SBK 3 19/10/90	2	0.702139	0.00414537	0.253706	0.000997391	1.01393	0.008633	0.342398	0.00753183	0.170807	0.0040019	0.562579	0.00505041		2	0.568878	0.00143111	0.170656	0.00108565	0.655923	0.00116589	0.251467	0.000300139	0.11742	0.00667479	0.466176	0.00114309
	2396b	SoBto2b	B. tentaculata	Somersham	Sample SBK 3 19/10/90	2	0.705629	0.00134564	0.267786	0.000727746	0.982064	0.00595378	0.305005	0.000557304	0.172337	0.0287999	0.514697	0.00289461		2	0.582511	0.00205456	0.175693	0.000560673	0.691632	0.0133312	0.241225	0.00523952	0.114823	0.000438456	0.423816	0.0221934
	2397b	SoBto3b	B. tentaculata	Somersham	Sample SBK 3 19/10/90	2	0.676691	0.00774324	0.227408	0.0316972	0.980268	0.00270544	0.336683	0.000840639	0.184414	0.00279108	0.493666	0.000711858		2	0.592201	0.000348858	0.176626	0.00116481	0.655045	0.0143152	0.253632	0.00473126	0.119733	0.00411242	0.426328	0.00266521
	2398b	SoBto4b	B. tentaculata	Somersham	Sample SBK 3 19/10/90	2	0.670551	0.0107112	0.221146	0.0302275	1.00264	0.007255	0.321901	0.0056626	0.172253	3.47273e-06	0.527562	0.00881661		2	0.600769	0.00698268	0.185271	0.000549733	0.692384	0.0157759	0.254946	0.00134521	0.120409	0.00266552	0.459016	0.00179748
34	3806b	NB1Bto1b	B. tentaculata	Norton Bottom, Newark	Area 1	2	0.676333	0.000103713	0.258451	0.00225319	0.975227	0.00972658	0.336611	0.00655706	0.189012	0.00434381	0.498439	0.00304779		2	0.551802	0.00544356	0.198826	0.00118255	0.633721	0.00348723	0.250717	0.00305891	0.129335	0.0016841	0.451531	0.0151423
	3807b	NB1Bto2b	B. tentaculata	Norton Bottom, Newark	Area 1	2	0.680641	0.0064784	0.222898	0.0116686	0.961649	0.000850896	0.353892	0.00329269	0.203405	0.000387755	0.472525	0.00361188		2	0.520727	0.00239671	0.170757	0.000504975	0.584928	0.00255688	0.232997	0.0013477	0.122557	0.00658378	0.441142	0.00638546
	3808b	NB1Bto3b	B. tentaculata	Norton Bottom, Newark	Area 1	2	0.66104	0.00359963	0.213198	0.0227279	0.851523	0.0101346	0.331332	0.00186797	0.173153	0.00469318	0.486265	0.00544683		2	0.552757	0.0050596	0.193188	0.000690982	0.580014	0.0033284	0.252774	0.0010993	0.126184	0.00644423	0.445906	0.00421341
	3809b	NB2Bto1b	B. tentaculata	Norton Bottom, Newark	Area 2	2	0.679834	0.00173598	0.239184	0.000136166	0.972296	0.00754768	0.343911	0.00785342	0.186058	0.00287851	0.512733	0.0117619		2	0.55014	0.00556689	0.185533	0.00258901	0.642134	0.00367053	0.242053	0.00328488	0.128566	0.000719766	0.465366	0.0200194
	3810b	NB2Bto2b	B. tentaculata	Norton Bottom, Newark	Area 2	2	0.665595	0.00208703	0.23876	0.0300886	0.980881	0.00293503	0.334511	0.00460505	0.177297	0.0119044	0.570358	0.0199535		2	0.539882	0.00215497	0.17913	0.000166531	0.616512	0.0182588	0.239242	0.00391386	0.119696	0.00297328	0.510423	0.0316084
	3811b	NB2Bto3b	B. tentaculata	Norton Bottom, Newark	Area 2	2	0.694593	0.00425156	0.271127	0.0413086	0.947534	0.00972862	0.355403	0.00233986	0.198551	0.0126571	0.501007	0.0132628		2	0.547267	0.005791	0.183858	0.001922	0.620304	0.000674955	0.242653	0.00092314	0.11975	0.000892539	0.454478	0.00726674
	3812b	NB3Bto1b	B. tentaculata	Norton Bottom, Newark	Area 3	2	0.673569	0.0021971	0.249464	0.0374721	0.974347	0.00407984	0.34399	0.00775353	0.184392	0.00627495	0.535036	0.00166463		2	0.556936	0.00312863	0.186243	0.000728077	0.662469	0.00178255	0.252833	0.00149895	0.128335	0.000294011	0.483309	0.0111962
	3813b	NB3Bto2b	B. tentaculata	Norton Bottom, Newark	Area 3	2	0.675063	0.00287473	0.271241	0.0327618	0.965669	0.00108864	0.338107	0.00279244	0.196615	0.00551514	0.498263	0.00875596		2	0.557909	0.00469379	0.198145	9.65163e-05	0.664661	0.00813797	0.254739	0.00129484	0.135398	0.003675	0.495211	0.0129203
	3814b	NB3Bto3b	B. tentaculata	Norton Bottom, Newark	Area 3	2	0.684084	0.00210989	0.279769	0.034736	0.965786	0.00811391	0.360315	0.00604781	0.204784	0.010291	0.487085	0.00407369		2	0.545159	7.46863e-05	0.193998	0.000566782	0.605906	0.000445457	0.250851	0.00329505	0.127511	0.00340922	0.428176	0.00996031
	3815b	NB4Bto1b	B. tentaculata	Norton Bottom, Newark	Area 4	2	0.674119	0.00562181	0.259448	0.0292687	0.992981	0.00369512	0.338511	0.00263366	0.177768	0.00421083	0.526482	0.0176705		2	0.546205	3.35626e-05	0.182702	0.000610371	0.634266	0.00751242	0.244491	0.00156063	0.126453	0.00157735	0.497704	0.0154531
	3816b	NB4Bto2b	B. tentaculata	Norton Bottom, Newark	Area 4	2	0.70849	0.00410483	0.28434	0.0530237	0.886165	0.00278042	0.338478	0.000437675	0.199964	0.00169355	0.364477	0.00184599		2	0.568181	0.00965149	0.203781	0.00448229	0.573247	0.00851434	0.258461	0.00568507	0.124319	0.00801437	0.360491	0.00129333
	3817b	NB4Bto3b	B. tentaculata	Norton Bottom, Newark	Area 4	2	0.693281	0.00405302	0.281432	0.0293393	0.777343	0.0119693	0.370072	0.0158086	0.209065	0.00594836	0.423616	0.00617232		2	0.621726	0.00146365	0.215493	0.00123233	0.705464	0.0021191	0.286417	0.00221532	0.164432	0.00171496	0.298894	0.000597523
	3942b	NBN2Bto1b	B. tentaculata	Norton Bottoms, Newark	Sample 2	2	0.656242	0.0156981	0.253143	0.0413159	0.982445	0.00416274	0.32753	0.00496378	0.180032	0.00748505	0.493365	0.00618996		2	0.552984	0.00048094	0.186688	0.000504001	0.624436	0.00139562	0.247754	0.000568098	0.129522	0.000191963	0.461992	0.0014332
	3943b	NBN2Bto2b	B. tentaculata	Norton Bottoms, Newark	Sample 2	2	0.689654	0.00312691	0.287899	0.0010337	0.99724	0.0076152	0.341108	0.0062672	0.201053	0.000474915	0.544049	0.0222247		2	0.550145	0.00024233	0.197488	0.000833407	0.638429	0.00634638	0.259632	0.00165584	0.141023	0.0033218	0.519113	0.0193158
	3944b	NBN2Bto3b	B. tentaculata	Norton Bottoms, Newark	Sample 2	2	0.685903	0.00176008	0.283144	0.0425531	0.977443	0.00336192	0.352796	0.00237377	0.203996	0.00495988	0.503695	0.00234247		2	0.561225	0.00121495	0.20709	0.000953963	0.655804	0.00399484	0.270157	0.00197721	0.145529	0.00203915	0.456739	0.00442852
35	2847b	BlBto1b	B. tentaculata	Block Fen	1999	2	0.723819	0.00148301	0.225006	0.00231865	0.996723	0.0167392	0.343773	0.00668533	0.206322	0.00362735	0.467797	0.0225927		2	0.569179	0.00146741	0.173537	0.00442342	0.64706	0.0110247	0.272357	0.015136	0.134583	0.00112571	0.429017	0.0122528
	2848b	BlBto2b	B. tentaculata	Block Fen	1999	2	0.707461	0.0005397	0.211752	0.00192918	1.00056	0.00346099	0.329673	0.00045102	0.182075	0.00314997	0.513465	0.00427506		3	0.521471	0.000824637	0.154332	0.00176174	0.590625	0.00677199	0.23942	0.00535063	0.109631	0.000369833	0.457191	0.00511192
	2849b	BlBto3b	B. tentaculata	Block Fen	1999	2	0.722373	0.00407319	0.229799	0.00229419	1.01952	0.0419411	0.350738	0.00469394	0.204584	0.00987004	0.507855	0.00699522		3	0.534417	0.0125966	0.165255	0.000735391	0.623479	0.0140028	0.247609	0.0086587	0.123363	0.00444076	0.481471	0.00692865
	2850b	BlBto4b	B. tentaculata	Block Fen	1999	2	0.723624	0.0033712	0.235423	0.00107511	0.99512	0.00450201	0.349304	0.00247391	0.199356	0.00247494	0.477058	0.0144525		2	0.572321	0.00189937	0.179749	0.000977726	0.672813	0.00683333	0.269671	0.00172294	0.146248	0.000369529	0.433804	0.00162384
33	2399b	SoBtro1b	B. troschelii	Somersham	Sample SBK 3 19/10/90	2	0.733619	0.00137045	0.256376	0.00654999	0.932705	0.0102362	0.315872	0.00225264	0.19663	0.00745633	0.356565	0.00272562		2	0.629664	0.000689606	0.185771	0.000281966	0.763828	0.0209366	0.269303	0.00389206	0.133537	0.00787685	0.302613	0.0109948
	2400b	SoBtro2b	B. troschelii	Somersham	Sample SBK 3 19/10/90	2	0.71944	0.00179644	0.244231	0.00181572	0.97366	0.0087753	0.305342	0.00135663	0.163451	0.01106	0.368718	0.00328437		2	0.62688	0.00523602	0.178262	3.38231e-05	0.714529	0.00106425	0.253371	0.00161454	0.129406	0.00926142	0.331638	0.0015679
	2401b	SoBtro3b	B. troschelii	Somersham	Sample SBK 3 19/10/90	2	0.71519	0.00197663	0.245033	0.00332123	0.99027	0.0117463	0.305435	0.00802927	0.163462	0.00217283	0.359229	0.0107805		2	0.640746	0.0146505	0.187801	0.00127422	0.740999	0.0088529	0.246379	0.00494126	0.122304	0.00267911	0.302835	0.00173215
	2402b	SoBtro4b	B. troschelii	Somersham	Sample SBK 3 19/10/90	2	0.712627	0.00770104	0.288195	0.00287966	0.990207	0.00664987	0.304989	0.0067513	0.171157	0.0210396	0.363241	0.00785715		2	0.621878	0.00243901	0.191627	4.5211e-05	0.739004	0.0181805	0.251911	0.00259455	0.120151	0.000404961	0.3176	0.00193665
36	5115b	EBC1Bto1b	B. tentaculata	Ebbsfleet Channel	ex. Burchell colln, Temperate Bed, Upper Loam, Upper part	2	0.681304	0.00186539	0.236176	0.00357301	0.980652	0.0131746	0.324192	0.00173398	0.192029	0.00505144	0.597663	0.0149356		2	0.594893	0.00221355	0.196806	0.00332834	0.673181	0.0208249	0.256927	0.00536333	0.141631	0.00263485	0.504294	0.00284447
36	5122b	EBC4Bto1b	B. tentaculata	Ebbsfleet Channel	ex. Burchell colln, Temperate Bed, Upper loam, lower part	2	0.688173	0.00242249	0.278241	0.029196	0.995301	0.00556945	0.326509	0.00124005	0.192247	0.00680852	0.610529	0.00922849		2	0.599965	0.00251798	0.207957	0.000657769	0.716699	0.000993492	0.252575	0.00653611	0.128403	0.00158677	0.520845	0.00103515
	5123b	EBC4Bto2b	B. tentaculata	Ebbsfleet Channel	ex. Burchell colln, Temperate Bed, Upper loam, lower part	2	0.6831	0.00147454	0.257789	0.017078	0.975193	0.0287045	0.311481	0.00455548	0.180912	0.00149105	0.51393	0.0181255		2	0.610749	0.00111467	0.200125	0.00452829	0.73523	0.0248621	0.26174	0.000392266	0.14682	0.00100666	0.465607	0.0125388
37	3129b	THBto1b	B. tentaculata	Brough, Field House Farm	B	2	0.696229	0.00317827	0.235823	1.47518e-05	1.00177	0.00915308	0.328019	0.00172986	0.194431	0.00507472	0.516208	0.00401538		2	0.617835	0.000508869	0.219263	0.00185037	0.764226	0.0321391	0.270855	0.00501118	0.151558	0.000494183	0.478349	0.00931673
	3130b	THBto2b	B. tentaculata	Brough, Field House Farm	B	2	0.689303	0.00307944	0.238509	0.000417331	0.985448	0.0124794	0.324381	0.0200156	0.192846	0.0022529	0.492081	0.00728419		2	0.595274	0.000853044	0.207082	0.00073184	0.713091	0.00248718	0.268818	0.00548071	0.150552	0.000490673	0.465644	0.00306588
	3131b	THBto3b	B. tentaculata	Brough, Field House Farm	B	2	0.686813	0.00259865	0.230991	0.00381532	0.961931	0.00233517	0.316674	0.00308651	0.202897	0.00260295	0.482799	0.000713982		2	0.602305	0.000475209	0.206968	0.00111236	0.722502	0.0033822	0.267226	0.00260067	0.150827	0.00408278	0.441165	0.00262124
	4137b	THBto4b	B. tentaculata	Brough, Field House Farm	B	2	0.676416	0.00604646	0.233138	0.00416647	0.985511	0.00408239	0.301908	0.00715803	0.182808	0.00141962	0.506226	0.00819578		2	0.60544	0.00448035	0.207811	0.00131947	0.755645	0.00298358	0.25991	0.00501349	0.158577	0.00404418	0.530823	0.00612959
	4138b	THBto5b	B. tentaculata	Brough, Field House Farm	B	2	0.685842	0.00184079	0.248847	0.00239308	0.994483	0.0065421	0.326132	0.0025665	0.219376	0.00481348	0.501712	0.00520841		2	0.586295	0.00511111	0.206985	0.00083481	0.641007	0.0122868	0.275232	0.0169395	0.159457	0.0195476	0.454241	0.0632862
	4139b	THBto6b	B. tentaculata	Brough, Field House Farm	B	2	0.695495	0.00483526	0.266425	0.00133746	0.992187	0.000726216	0.330216	0.00161244	0.209281	0.00148381	0.493174	0.00538206		2	0.604084	0.0110465	0.213514	0.00105168	0.696382	0.0141344	0.268401	0.00144355	0.166643	0.000537667	0.46554	0.000984344
38	2640b	IlBto1b	B. tentaculata	Ilford	Uphall Pit	2	0.69521	0.00143647	0.318293	0.000253983	0.993927	0.00411223	0.354347	0.000878029	0.193587	0.00341507	0.479325	0.00722128		2	0.581955	0.0093816	0.213012	0.000298151	0.644325	0.0314122	0.266516	0.000380528	0.124961	0.00594533	0.405647	0.0101215
	2641b	IlBto2b	B. tentaculata	Ilford	Uphall Pit	2	0.710503	0.00567961	0.326601	0.00177256	0.968099	0.0236894	0.363159	0.00208464	0.177204	0.00423416	0.412363	0.00844134		2	0.623182	0.0140349	0.234127	0.000460224	0.674487	0.00408734	0.279333	0.0013426	0.155663	0.00128954	0.373667	0.00299291
39	2856b	MIBto1b	B. tentaculata	Maidenhall	Stoke Bone Bed, sample collected by R. Markham	2	0.705738	0.00103543	0.263156	0.00285414	0.982265	0.0187921	0.32639	0.00672676	0.182405	2.37956e-05	0.48149	0.00807232		2	0.602203	0.000173586	0.216826	0.0021189	0.697211	0.00882699	0.29218	0.0026001	0.148693	0.00156457	0.433488	0.0116472
	2857b	MIBto2b	B. tentaculata	Maidenhall	Stoke Bone Bed, sample collected by R. Markham	2	0.708086	0.00492196	0.251468	0.00105862	1.00954	0.00148871	0.317077	0.00113916	0.18898	0.0028682	0.491037	0.000841197		2	0.605948	0.00288607	0.203395	0.00114215	0.682655	0.00159654	0.261353	0.000830426	0.149903	0.00264172	0.43184	0.000321345
40	1908b	LP4Bto1b	B. tentaculata	West Thurrock (Lion Pit)	Sample 4, Section 5	2	0.726197	0.00699441	0.279901	0.0234253	0.930143	0.0409192	0.371704	0.00660897	0.225089	0.000406356	0.461456	0.0209739		2	0.627079	0.00261637	0.212481	0.00033927	0.754016	0.00713729	0.296317	8.95974e-05	0.152992	0.000302011	0.423624	0.00891391
	1909b	LP4Bto2b	B. tentaculata	West Thurrock (Lion Pit)	Sample 4, Section 5	2	0.733272	0.0159447	0.249391	0.000158236	0.974964	0.0106621	0.362106	0.00814214	0.19671	0.0108277	0.446467	0.00947658		2	0.632122	0.0021581	0.200712	0.00952676	0.752396	0.00133516	0.287134	0.000377437	0.140398	0.00223029	0.401256	0.00495825
	1910b	LP4Bto3b	B. tentaculata	West Thurrock (Lion Pit)	Sample 4, Section 5	2	0.722143	0.0250796	0.265889	0.0272917	0.987048	0.01476	0.359375	0.0183386	0.193886	0.0185555	0.504972	0.0601158		2	0.630314	0.00201829	0.208824	0.000100749	0.742244	0.00203588	0.298062	0.00105041	0.157436	0.00121206	0.41207	0.00818186
	1911b	LP4Bto4b	B. tentaculata	West Thurrock (Lion Pit)	Sample 4, Section 5	2	0.723932	0.0185336	0.317442	0.0281218	0.998511	0.00452382	0.377708	0.013432	0.201996	0.00841081	0.499262	0.0285168		2	0.616419	0.00081582	0.2072	0.000778184	0.726942	0.00401348	0.28599	0.000753517	0.153881	0.00482279	0.42403	0.0148121
	1912b	LP4Bto5b	B. tentaculata	West Thurrock (Lion Pit)	Sample 4, Section 5	2	0.736547	0.0147875	0.24856	0.0251533	0.97114	0.0332559	0.368457	0.01496	0.213847	0.0309828	0.466688	0.0160924		2	0.63145	0.00402275	0.205381	0.00177982	0.720129	0.0729677	0.291491	0.00023364	0.167005	0.013394	0.426591	0.0351007
	1913b	LP4Bto6b	B. tentaculata	West Thurrock (Lion Pit)	Sample 4, Section 5	2	0.722985	0.0154319	0.296042	0.00236522	0.996924	0.0100995	0.363725	0.0125189	0.204881	0.0123735	0.434217	0.0362474		2	0.622137	0.0126698	0.221357	0.00105884	0.720327	0.00404723	0.292884	0.000893331	0.156748	0.00143001	0.396116	0.00741956
	1914b	LP4Bto7b	B. tentaculata	West Thurrock (Lion Pit)	Sample 4, Section 5	2	0.722564	0.0157763	0.30526	0.017201	1.00363	0.00531588	0.365423	0.0111594	0.195318	0.0124744	0.474871	0.0320526		2	0.62274	0.003348	0.208389	0.000480868	0.745772	0.000513363	0.288106	0.000932648	0.144097	0.000380599	0.419556	0.0104767
	1935b	LP4Bto8b	B. tentaculata	West Thurrock (Lion Pit)	Sample 4, Section 5	2	0.691216	0.00639056	0.277361	0.00461379	0.97824	0.0149885	0.345841	0.00451782	0.189564	0.0113575	0.489236	0.0197842		2	0.629317	0.00722218	0.204671	0.00106965	0.716948	0.00572689	0.282642	0.000274783	0.146958	0.0108398	0.393461	0.0123655
	1936b	LP4Bto9b	B. tentaculata	West Thurrock (Lion Pit)	Sample 4, Section 5	2	0.688976	0.0033465	0.309606	0.0125621	0.97779	0.00344301	0.344454	0.00579276	0.195156	2.60424e-05	0.41245	0.00220716		2	0.622929	0.00202783	0.212322	0.00112208	0.683908	0.000943853	0.284941	0.00093045	0.153379	0.000347923	0.387937	0.00299557
	1937b	LP4Bto10b	B. tentaculata	West Thurrock (Lion Pit)	Sample 4, Section 5	2	0.699196	0.00711947	0.290847	0.00924768	0.960079	0.0424031	0.355402	0.00126459	0.198263	0.00787432	0.429697	0.0205338		2	0.646595	0.0329391	0.182919	0.00586974	0.765428	0.00142917	0.280776	0.00125151	0.155864	0.00417521	0.416832	0.00544031
	1938b	LP4Bto11b	B. tentaculata	West Thurrock (Lion Pit)	Sample 4, Section 5	2	0.699783	0.00039071	0.279266	0.00584414	1.00466	0.0127401	0.354871	0.00107004	0.187479	0.00191597	0.494167	0.0216094		2	0.620651	0.00774738	0.203137	0.000931191	0.732818	0.00129864	0.285737	0.00181315	0.144245	0.00693659	0.458198	0.00977515
	1939b	LP4Bto12b	B. tentaculata	West Thurrock (Lion Pit)	Sample 4, Section 5	2	0.708347	0.00761362	0.303416	0.0150569	0.988402	0.0121063	0.364063	0.00292453	0.194801	0.0035862	0.41468	0.0450699		2	0.609538	0.00705766	0.200122	0.00023136	0.673626	0.00568203	0.299383	0.00263717	0.140587	0.00012131	0.384334	0.012398
	1940b	LP4Bto13b	B. tentaculata	West Thurrock (Lion Pit)	Sample 4, Section 5	2	0.724082	0.0156957	0.293536	0.00613551	0.979066	0.01432	0.348955	5.55077e-05	0.18437	0.000669054	0.457363	0.0390816		2	0.642094	0.00886362	0.208898	0.000848002	0.763544	0.000685213	0.288544	0.00267973	0.148144	0.00740941	0.430572	0.00662864
	1941b	LP4Bto14b	B. tentaculata	West Thurrock (Lion Pit)	Sample 4, Section 5	2	0.691559	0.0198329	0.284082	0.0150347	0.991845	0.00873114	0.357263	0.00221463	0.198541	0.00459976	0.542913	0.049011		2	0.608637	0.00380456	0.199341	0.00316653	0.714464	0.00549121	0.283604	0.00275775	0.140108	0.00274439	0.46091	0.000558036
	1942b	LP4Bto15b	B. tentaculata	West Thurrock (Lion Pit)	Sample 4, Section 5	2	0.724917	0.00371376	0.306682	0.0021215	0.994447	0.0142414	0.373856	0.00303018	0.231198	0.00157293	0.424044	0.0213275		2	0.547625	0.00157415	0.163654	0.00223926	0.307284	0.00158133	0.256138	0.000252449	0.121792	0.00108188	0.634991	4.69433e-05
	1943b	LP4Bto16b	B. tentaculata	West Thurrock (Lion Pit)	Sample 4, Section 5	2	0.710451	0.00461956	0.273407	0.00832153	0.996111	0.00100943	0.332964	0.000326042	0.185816	0.014496	0.423515	0.00908439		2	0.636405	0.000784462	0.195144	0.0014094	0.732546	0.00361707	0.264493	0.00143245	0.137824		0.403196	4.88334e-05
	1944b	LP4Bto17b	B. tentaculata	West Thurrock (Lion Pit)	Sample 4, Section 5	2	0.718016	0.00588904	0.304174	0.00524661	1.01359	0.000233818	0.352858	0.00443639	0.193323	0.00108966	0.424717	0.019405		1	0.611513		0.203931		0.710613		0.27935		0.133932		0.401979
	1945b	LP4Bto18b	B. tentaculata	West Thurrock (Lion Pit)	Sample 4, Section 5	2	0.694266	0.00217491	0.312384	0.0141872	1.07832	0.13138	0.353878	0.00881736	0.187493	0.00227766	0.403116	0.0115042		2	0.632934	0.00333869	0.213845	0.00610858	0.742753	0.0128996	0.295078	0.00336096	0.162313	0.00999479	0.378875	0.0106051
	1946b	LP4Bto19b	B. tentaculata	West Thurrock (Lion Pit)	Sample 4, Section 5	2	0.705473	0.0111977	0.310199	0.00344825	1.01999	0.0442711	0.377988	0.00853059	0.209271	0.00664323	0.43298	0.035164		2	0.635976	0.00748867	0.210623	0.00400986	0.766976	0.0151358	0.310702	0.00100332	0.173798	0.00973968	0.395929	0.00363944
	1947b	LP4Bto20b	B. tentaculata	West Thurrock (Lion Pit)	Sample 4, Section 5	2	0.694542	0.001753	0.275414	0.000615121	0.987471	0.0142088	0.330957	0.00174209	0.169342	0.00546722	0.483873	0.0232471		2	0.633005	0.00111615	0.204741	0.00056317	0.734391	0.00447532	0.298496	0.000244341	0.150193	0.00072106	0.460097	0.000781656
	1948b	LP4Bto21b	B. tentaculata	West Thurrock (Lion Pit)	Sample 4, Section 5	2	0.693734	0.00259374	0.275106	0.00900909	0.981569	0.00893622	0.355465	0.00211715	0.189234	0.00226911	0.515279	0.0338904		2	0.622773	0.000291368	0.210939	0.000966421	0.747022	0.00263601	0.299752	0.00161813	0.14584	0.00233372	0.490717	0.000254071
	1949b	LP4Bto22b	B. tentaculata	West Thurrock (Lion Pit)	Sample 4, Section 5	2	0.712619	0.0148391	0.271734	0.00714976	0.996321	0.00452467	0.336113	0.00112149	0.178606	7.23187e-05	0.392796	0.0235861		2	0.612466	0.00495228	0.201427	8.54037e-05	0.647842	0.00555687	0.286108	0.00111492	0.142079	0.000925112	0.407995	0.00337991
	1950b	LP4Bto23b	B. tentaculata	West Thurrock (Lion Pit)	Sample 4, Section 5	2	0.695458	0.00046745	0.299154	0.0133685	0.975442	0.000738657	0.347977	0.000451242	0.182769	0.00219636	0.440822	0.0203762		2	0.623292	0.000185447	0.208741	0.00131783	0.740103	0.0109538	0.29237	0.000151119	0.141582	0.000109082	0.4353	0.000600236
	1951b	LP4Bto24b	B. tentaculata	West Thurrock (Lion Pit)	Sample 4, Section 5	2	0.691134	0.00187246	0.290696	0.00113534	0.984996	0.00211794	0.360602	0.000707866	0.193974	0.00221694	0.477373	0.0122406		2	0.621531	0.000445719	0.205567	0.00138774	0.751533	0.000550481	0.292031	0.000539785	0.142364	0.000374249	0.474783	0.00597041
	1952b	LP4Bto25b	B. tentaculata	West Thurrock (Lion Pit)	Sample 4, Section 5	2	0.717513	0.0047895	0.280112	0.00543833	0.97482	0.00140513	0.352159	0.00322041	0.198631	0.0110906	0.337894	0.0216194		2	0.654291	0.000387662	0.211966	0.000797081	0.776381	0.000808163	0.29649	0.00115343	0.145157	0.000685259	0.331147	0.000430951
40	0336b	ABto2b	B. tentaculata	West Thurrock (Lion Pit) tramway cutting	8 July 2000	2	0.69786	0.00435881			0.866665	0.0341637	0.350921	0.0226478	0.173693	0.00549025	0.546299	0.0100781		2	0.604212	0.0019878	0.18577	0.000213816	0.739354	0.00445027	0.286144	0.00684035	0.159028	0.00404549	0.497558	0.00212108
	1566b	LPBto1b	B. tentaculata	West Thurrock (Lion Pit) tramway cutting	8 July 2000	2	0.693012	0.00230724	0.287458	0.00131287	0.96347	0.0293185	0.338505	0.00196442	0.187452	0.0058568	0.47822	0.0108048		2	0.630764	0.000196127	0.208617	0.00178348	0.770927	0.00344035	0.301533	0.00393599	0.156244	0.0011278	0.445595	0.00997699
	1567b	LPBto2b	B. tentaculata	West Thurrock (Lion Pit) tramway cutting	8 July 2000	2	0.695155	0.0137466	0.273371	0.00653611	0.979722	0.0226809	0.329909	0.000931524	0.172662	0.00101368	0.533024	0.00730672		2	0.618892	0.00280017	0.202841	0.00150236	0.775957	0.00552649	0.291117	0.000364846	0.151932	0.000467694	0.520183	0.00564502
36	5119b	EBC3Bto1b	B. tentaculata	Ebbsfleet Channel	ex. Burchell colln, Lowermost Brickearth	2	0.706006	0.00625467	0.293281	0.000875284	0.977183	0.00223018	0.363284	0.0115759	0.194796	0.00900904	0.44965	0.0276617		2	0.654953	0.00347838	0.22511	0.0109248	0.80578	0.0138435	0.302896	0.0106141	0.161498	0.00178604	0.410676	0.00392066
	5120b	EBC3Bto2b	B. tentaculata	Ebbsfleet Channel	ex. Burchell colln, Lowermost Brickearth	2	0.721167	0.00185615	0.245036	0.00529913	0.996062	0.0106298	0.336786	0.000863355	0.188035	0.00102399	0.421999	0.0120315		2	0.629368	7.0444e-05	0.203002	0.00282987	0.788036	3.84255e-05	0.292168	0.00419771	0.155945	0.00108503	0.398737	0.00528524
	5121b	EBC3Bto3b	B. tentaculata	Ebbsfleet Channel	ex. Burchell colln, Lowermost Brickearth	2	0.70801	0.00321622	0.239181	0.0132343	1.00172	0.0122459	0.331704	0.0166018	0.183067	0.000329579	0.428547	0.0138109		2	0.611779	0.000943658	0.196671	0.000175414	0.72144	0.00894261	0.292937	0.00623214	0.140677	0.00294028	0.386851	0.00183387
41	2854b	STBto1b	B. tentaculata	Stoke Tunnel, Ipswich	Stoke Bone Bed, sample collected by R. Markham	2	0.71109	0.00055675	0.273926	0.00191222	0.99416	0.0273346	0.341186	0.00996293	0.193179	0.00117585	0.443354	0.00227404		2	0.606267	0.00396262	0.225391	0.00311123	0.705781	0.00695764	0.303893	0.00725851	0.157973	0.000598932	0.406484	0.00545935
	2855b	STBto2b	B. tentaculata	Stoke Tunnel, Ipswich	Stoke Bone Bed, sample collected by R. Markham	2	0.701178	0.000577879	0.262428	0.00037774	0.979039	0.0036346	0.336955	0.00273521	0.181988	3.304e-05	0.488748	0.000493217		2	0.604147	0.00455383	0.213005	0.00163915	0.726034	0.00313795	0.288767	0.000485278	0.146938	0.0036353	0.440995	0.000454043
40	2054b	LP3Bto1b	B. tentaculata	West Thurrock (Lion Pit)	Sample 3, Section 5	3	0.718765	0.010025	0.287957	0.00146941	1.0006	0.0109266	0.369679	0.0157186	0.222417	0.01135	0.467243	0.0200337		2	0.644431	0.00253897	0.210271	0.000415187	0.75348	0.0166109	0.301471	0.000688249	0.171672	0.000716248	0.403194	0.0183167
	2055b	LP3Bto2b	B. tentaculata	West Thurrock (Lion Pit)	Sample 3, Section 5	2	0.710219	0.00991436	0.284136	0.000305376	1.00038	0.011508	0.351112	0.0117401	0.215005	0.00882394	0.52349	0.0145791		2	0.635452	0.00072522	0.220916	0.0105136	0.764631	0.00962017	0.300297	0.00891929	0.16542	0.0143269	0.471209	0.00149301
	2056b	LP3Bto3b	B. tentaculata	West Thurrock (Lion Pit)	Sample 3, Section 5	2	0.720878	0.0131045	0.28117	0.00184771	0.997455	0.00822211	0.357945	0.00831218	0.218009	0.0330542	0.448772	0.012681		2	0.639445	0.0177483	0.208116	0.0072888	0.737601	0.00658928	0.300595	2.95891e-05	0.157008	0.0121307	0.428127	0.00824773
	2057b	LP3Bto4b	B. tentaculata	West Thurrock (Lion Pit)	Sample 3, Section 5	2	0.717478	0.0101088	0.298361	0.0022316	0.979785	0.00375387	0.351805	0.0139268	0.185276	0.0081977	0.429243	0.0174559		2	0.635416	0.00216821	0.216263	0.0134188	0.744108	0.00132472	0.300043	0.00955157	0.169515	0.0281185	0.369268	0.00958111
	2058b	LP3Bto5b	B. tentaculata	West Thurrock (Lion Pit)	Sample 3, Section 5	2	0.710532	0.00950264	0.290272	0.00105954	1.00367	0.00938954	0.348291	0.000298452	0.215914	0.00371145	0.434103	0.0104742		2	0.644481	1.77244e-05	0.216089	0.00445616	0.773872	0.00978953	0.297067	0.00386784	0.159478	0.000495299	0.39494	0.00454484
	2059b	LP3Bto6b	B. tentaculata	West Thurrock (Lion Pit)	Sample 3, Section 5	2	0.721789	0.0103999	0.269823	0.00147914	1.01097	0.00364307	0.356875	0.0105409	0.224123	0.0583098	0.474617	0.0151829		2	0.645994	0.00932266	0.212843	0.00633434	0.723992	0.0319162	0.290366	0.00598408	0.155464	0.0173194	0.468018	0.0148708
	2060b	LP3Bto7b	B. tentaculata	West Thurrock (Lion Pit)	Sample 3, Section 5	2	0.718137	0.0100777	0.277568	0.000488228	0.996965	0.014972	0.34821	0.00593315	0.242051	0.0624009	0.492241	0.0152904		2	0.653529	0.00897773	0.221101	0.000946815	0.722719	0.00821573	0.321613	0.0136722	0.195148	0.0211182	0.429517	0.00687288
	2061b	LP3Bto8b	B. tentaculata	West Thurrock (Lion Pit)	Sample 3, Section 5	2	0.710583	0.000590628	0.271525	0.0212586	0.991364	0.00112594	0.35644	0.00956583	0.208899	0.00338043	0.490075	0.00370399		2	0.62125	0.00658502	0.21344	0.00449552	0.670738	0.0183544	0.30028	0.00238599	0.153485	0.014184	0.42889	0.055775
	2062b	LP3Bto9b	B. tentaculata	West Thurrock (Lion Pit)	Sample 3, Section 5	2	0.712207	0.000488791	0.263141	0.0244657	0.99734	0.00640885	0.363157	0.0023032	0.217352	0.0124125	0.488052	7.41576e-05		2	0.634603	0.00937688	0.224448	0.0198914	0.672624	0.0275088	0.309342	4.97722e-05	0.166405	0.0132237	0.41877	0.0128257
	2063b	LP3Bto10b	B. tentaculata	West Thurrock (Lion Pit)	Sample 3, Section 5	2	0.703435	0.00107061	0.271051	0.0344079	0.971582	0.011508	0.355038	0.000823329	0.187306	0.00832557	0.492526	0.0020305		2	0.627439	0.0025276	0.20536	0.00426423	0.70864	0.023093	0.302718	0.00916888	0.162458	0.00378772	0.396195	0.00513499
	2064b	LP3Bto11b	B. tentaculata	West Thurrock (Lion Pit)	Sample 3, Section 5	2	0.705798	0.000227776	0.25454	0.0293096	0.994778	0.00018382	0.347656	0.0107656	0.186498	0.00801352	0.473242	0.000355151		2	0.645365	0.0125796	0.214529	0.00557115	0.747515	0.00183095	0.300325	0.00430548	0.186308	0.0042916	0.400024	0.00698577
	2065b	LP3Bto12b	B. tentaculata	West Thurrock (Lion Pit)	Sample 3, Section 5	2	0.710434	0.00124365	0.265356	0.0255729	0.992866	0.00285714	0.362089	0.00317128	0.215343	0.0228041	0.403362	3.41303e-05		2	0.61321	0.0339665	0.215494	0.0033433	0.738769	0.0299997	0.301049	0.00607307	0.158401	0.0017311	0.356923	0.0180074
	2066b	LP3Bto13b	B. tentaculata	West Thurrock (Lion Pit)	Sample 3, Section 5	2	0.711842	0.00211688	0.282506	0.0297122	1.03198	0.00160325	0.363715	0.00261512	0.227525	0.000482622	0.49641	0.00858515		2	0.637264		0.213521	0.00346482	0.740622	0.0113165	0.298702	0.00986472	0.157032	0.0038259	0.420504	0.0169257		bad separation of Asx in THAA
	2087b	LP3Bto16b	B. tentaculata	West Thurrock (Lion Pit)	Sample 3, Section 5	2	0.722331	0.0074943	0.264178	0.0424781	0.969775	0.000229125	0.35478	5.17653e-05	0.190048	0.000886574	0.428515	0.00955733		2	0.650677	0.000609558	0.206107	0.000275582	0.777144	0.00236356	0.293081	0.00187526	0.144866	1.11309e-05	0.380922	0.000283008
	2088b	LP3Bto17b	B. tentaculata	West Thurrock (Lion Pit)	Sample 3, Section 5	2	0.763728	0.0120882	0.255005	0.0228075	0.995894	0.00487431	0.337803	0.00127049	0.184583	0.00261292	0.281384	0.00995314		2	0.680183	0.000190089	0.206978	0.000460397	0.683761	0.00157226	0.292856	0.00197264	0.149329	0.00380192	0.287704	0.00156157
	2089b	LP3Bto18b	B. tentaculata	West Thurrock (Lion Pit)	Sample 3, Section 5	2	0.716158	0.00805875	0.263272	0.0342746	0.998851	0.0102506	0.359386	0.00457031	0.199515	0.000187604	0.529042	0.00300627		2	0.626988	0.000449181	0.215265	0.000703325	0.758919	0.00229737	0.302311	0.00058436	0.150047	0.000284515	0.475908	0.0042134
	2090b	LP3Bto19b	B. tentaculata	West Thurrock (Lion Pit)	Sample 3, Section 5	2	0.708043	0.00614929	0.251302	0.0254779	0.991914	0.0108893	0.354584	8.81095e-05	0.184058	0.000876814	0.50926	0.00157909		2	0.630739	0.0196506	0.208378	0.00695048	0.711534	0.00246579	0.289707	0.0064178	0.158883	0.00358918	0.447814	0.0140841
	2091b	LP3Bto20b	B. tentaculata	West Thurrock (Lion Pit)	Sample 3, Section 5	2	0.717467	0.00897353	0.270225	0.0287166	1.00217	0.0121545	0.364936	0.00039888	0.199859	0.0113379	0.441757	0.00192246		2	0.591792	0.0365883	0.20515	0.00018888	0.656182	0.0034425	0.293206	0.00137484	0.159952	0.00552101	0.398089	0.00873497
	2092b	LP3Bto21b	B. tentaculata	West Thurrock (Lion Pit)	Sample 3, Section 5	2	0.70601	0.016024	0.258069	0.00185407	0.986397	0.0106611	0.36341	0.00837189	0.181979	0.00397604	0.429467	0.0032797		2	0.671608	0.0125764	0.222022	0.00188975	0.861822	0.000206576	0.312907	0.0049682	0.196821	0.00181571	0.435521	0.00998019
	2093b	LP3Bto22b	B. tentaculata	West Thurrock (Lion Pit)	Sample 3, Section 5	2	0.709512	0.00445063	0.291158	0.00577055	0.9871	0.0065066	0.364065	0.000302355	0.198358	0.000684082	0.508787	0.0079999		2	0.612581	0.0167471	0.211525	0.00331957	0.735332	0.00839634	0.301971	0.00315837	0.162071	0.0066397	0.479893	0.0193702
	2094b	LP3Bto23b	B. tentaculata	West Thurrock (Lion Pit)	Sample 3, Section 5	2	0.691393	0.00351066	0.239604	0.0339852	0.926501	0.0428138	0.364824	0.00324489	0.205357	0.000414085	0.391447	0.0274474		2	0.601838	0.025203	0.222585	0.00137752	0.64009	7.31526e-05	0.306105	0.000873271	0.180419	0.00618176	0.332068	0.038471
	2095b	LP3Bto24b	B. tentaculata	West Thurrock (Lion Pit)	Sample 3, Section 5	2	0.714962	0.00521114	0.240709	0.0175294	0.980319	0.0295427	0.346435	0.00094229	0.173477	0.0132192	0.506223	0.0346004		2	0.616138	0.00953691	0.222789	0.00142314	0.740746	0.0116659	0.303955	0.00951334	0.160427	0.00688098	0.458802	0.0102885
	2096b	LP3Bto25b	B. tentaculata	West Thurrock (Lion Pit)	Sample 3, Section 5	2	0.741264	0.0276433	0.244458	0.00311007	0.989456	0.00233169	0.362123	1.45909e-05	0.200561	0.0112451	0.475896	0.00425973		2	0.599196	0.04777	0.214177	0.00177834	0.748519	0.00875338	0.288275	0.000703245	0.160919	0.0010507	0.434194	0.0103373
	2201b	LP3Bto14b	B. tentaculata	West Thurrock (Lion Pit)	Sample 3, Section 5	2	0.713489	0.000245886	0.256856	0.00610143	0.984327	0.00104769	0.370415	0.00081569	0.206119	0.00195197	0.450647	0.00674167		2	0.644767	0.00460356	0.229859	0.00126043	0.761735	0.00460354	0.323012	0.00328419	0.167007	0.000354449	0.442212	0.000572624
	2202b	LP3Bto15b	B. tentaculata	West Thurrock (Lion Pit)	Sample 3, Section 5	2	0.713301	0.000734544	0.235723	0.00201122	0.993186	0.000743261	0.353123	0.000132339	0.189219	0.000808634	0.479891	0.00324856		2	0.632255	0.00618079	0.210933	0.000690406	0.767853	0.00133603	0.302792	0.00185698	0.151035	0.00442508	0.436867	0.00231203
40	1575b	LP5Bto1b	B. tentaculata	West Thurrock (Lion Pit)	Sample 6, Section 5	2	0.711482	5.25505e-05	0.283012	0.00193816	0.986024	0.00305192	0.36075	0.00315516	0.198148	0.000518418	0.451389	0.000426455		2	0.613809	0.00509551	0.195088	0.0027089	0.733734	0.00719322	0.304238	0.00788869	0.148662	0.000109755	0.41746	0.00199751
	1576b	LP5Bto2b	B. tentaculata	West Thurrock (Lion Pit)	Sample 6, Section 5	2	0.717941	0.00152738	0.302692	0.00148396	0.975944	0.00678626	0.351498	0.0035859	0.199275	0.0129655	0.483227	0.00512617		2	0.628521	0.00204977	0.21974	0.00252558	0.769015	0.000252794	0.302322	0.000281427	0.15273	0.000866243	0.459685	0.000166668
	1577b	LP5Bto3b	B. tentaculata	West Thurrock (Lion Pit)	Sample 6, Section 5	2	0.710092	0.00102354	0.302881	0.000651857	0.987823	0.0102348	0.37384	0.0051058	0.204392	0.00143189	0.515701	0.0053758		2	0.619765	0.000278171	0.225736	0.000284242	0.767687	0.00167699	0.323301	0.0129846	0.170546	0.000962827	0.505279	0.00723036
	1578b	LP5Bto4b	B. tentaculata	West Thurrock (Lion Pit)	Sample 6, Section 5	2	0.706909	0.00270137	0.28855	0.00472073	0.992432	0.011191	0.365642	0.000952557	0.201157	0.00191753	0.48807	0.000280756		2	0.609162	0.00691308	0.196906	0.00228875	0.720657	0.00630295	0.307617	0.00119933	0.159518	0.000457929	0.430343	0.0039234
	1579b	LP5Bto5b	B. tentaculata	West Thurrock (Lion Pit)	Sample 6, Section 5	2	0.703505	0.0198802	0.29115	0.00215094	0.978438	0.00285943	0.360206	0.00103992	0.201776	0.00342675	0.418013	0.000910369		2	0.627679	0.00199937	0.200017	0.00133186	0.711848	0.00121128	0.291986	0.00115473	0.146163	0.0082269	0.384733	4.34531e-05		THAA updated from original Schreve et al 2006 paper due to integration problem
42	2657b	SeBto1b	B. tentaculata	Selsey	R.G. West monolith sample	2	0.74216	0.00153137	0.270612	0.0377688	1.02258	0.00115289	0.40267	0.00103539	0.217424	0.000743605	0.343175	0.000280695		2	0.613206	0.00123946	0.201904	0.0003422	0.627326	0.0019767	0.312224	0.00195562	0.157329	0.00169864	0.39002	0.000713918
	2658b	SeBto2b	B. tentaculata	Selsey	R.G. West monolith sample	2	0.732816	0.00524809	0.278833	0.00130486	1.00264	0.00323547	0.401061	0.00760697	0.228723	8.06412e-05	0.420881	0.00315378		2	0.620807	0.00766655	0.198259	0.000203978	0.662956	0.00459092	0.310051	0.00054109	0.159029	0.00270105	0.410569	0.00146048
	2659b	SeBto3b	B. tentaculata	Selsey	R.G. West monolith sample	2	0.739802	0.0011449	0.297816	0.00224949	1.00161	0.000678295	0.402684	0.00208783	0.222025	0.000635152	0.409424	0.000597889		2	0.621105	0.00100396	0.209342	0.000432796	0.679701	0.00193728	0.322534	0.000124075	0.15918	0.002724	0.397468	0.00455409
43	1223b	APBto3b	B. tentaculata	Aveley	Purfleet Rd, adj pumping station, 0.25-0.33m	2	0.716136	8.96912e-05	0.317727	0.0160876	0.973994	0.0261994	0.398187	0.0108956	0.190275	0.00541841	0.44137	0.00558014		2	0.642494	0.00716767	0.221741	0.00310736	0.725791	0.0298402	0.335462	0.00383781	0.161867	0.000482922	0.39422	0.00975424
	1224b	APBto4b	B. tentaculata	Aveley	Purfleet Rd, adj pumping station, 0.25-0.33m	2	0.712901	0.00483951	0.283831	0.0104803	0.960075	0.0124912	0.371249	0.00948503	0.187386	0.0148389	0.435205	0.00159949		2	0.608467	0.00443492	0.212142	0.00531334	0.682687	0.0186482	0.299812	0.00122272	0.147453	0.00180824	0.408725	0.00606253
	1225b	APBto5b	B. tentaculata	Aveley	Purfleet Rd, adj pumping station, 0.25-0.33m	2	0.716555	0.000123516	0.270566	0.0187707	0.955569	0.00714114	0.384621	0.0154302	0.189771	0.0146659	0.420111	9.7217e-05		2	0.637442	0.00444467	0.221551	0.0142133	0.714693	0.00606177	0.329786	0.00487098	0.17479	0.00202289	0.375424	0.0085071
	1226b	APBto6b	B. tentaculata	Aveley	Purfleet Rd, adj pumping station, 0.25-0.33m	2	0.713938	0.000496671	0.290894	0.00270065	0.950367	0.0224988	0.384528	0.0119617	0.203548	0.0274259	0.396926	0.0137403		2	0.624993	0.00732712	0.219258	0.00774072	0.709938	0.0140289	0.306601	0.000470023	0.161143	0.000949891	0.370891	0.00278835
44	3946b	WWiBto1b	B. tentaculata	West Wittering	BH6, 18/9, 3.80-3.90m	2	0.733543	0.00715992	0.291951	0.00107987	1.01777	0.00783313	0.390065	0.00091562	0.198193	0.00423003	0.386992	0.0267178		3	0.636939	0.00939693	0.216511	0.00608124	0.777156	0.0531003	0.323824	0.00259518	0.158591	0.00325101	0.356162	0.116417
	3947b	WWiBto2b	B. tentaculata	West Wittering	BH6, 18/9, 3.80-3.90m	2	0.729194	0.00165912	0.315211	0.00485655	1.01714	0.00680739	0.392347	0.00369038	0.212558	0.00607034	0.409063	0.0116435		2	0.610141	0.00305185	0.221484	0.00025552	0.707602	0.00379909	0.319076	0.000426368	0.165281	0.00495241	0.366118	0.0149261
	3948b	WWiBto3b	B. tentaculata	West Wittering	BH6, 18/9, 3.80-3.90m	2	0.748248	0.000101831	0.294624	0.00432028	1.04479	0.0563883	0.412232	0.000265976	0.211387	0.000984238	0.348045	0.0855555		2	0.615853	0.00249183	0.206553	0.00110038	0.704715	0.000442194	0.314684	0.00121132	0.157032	0.00256226	0.385628	0.0184048
45	2754b	BGBto1b	B. tentaculata	Bushley Green	sample collected by D.H. Keen	2	0.724884	0.00274574	0.404318	0.00311651	1.01159	0.00808558	0.407587	0.00380948	0.237121	0.00609056	0.396877	0.0057081		2	0.63738	0.00442319	0.2782	0.000597781	0.680547	0.00337731	0.341453	0.000873195	0.163439	0.00109724	0.37009	0.00542596
46	0891b	CGBto1b	B. tentaculata	Cudmore Grove	Unit 3	2	0.749028	0.00376833	0.246454	0.00210319	1.00982	0.00643381	0.42813	0.00528753	0.234505	0.00170428	0.412659	0.00183315		2	0.641617	0.00761937	0.216561	0.000820723	0.703443	0.00644869	0.338153	0.000883766	0.185287	0.000138795	0.403447	0.000744245
	0892b	CGBto2b	B. tentaculata	Cudmore Grove	Unit 3	2	0.744814	0.00210183	0.259829	0.000544029	1.02879	6.8501e-05	0.442318	0.00439157	0.227109	0.00174675	0.424927	0.000419894		2	0.616371	0.00294977	0.203948	0.00100956	0.689603	0.000122704	0.319822	0.000528598	0.173314	0.00266993	0.415672	6.63783e-05
	0893b	CGBto3b	B. tentaculata	Cudmore Grove	Unit 3	2	0.751274	0.00480631	0.256839	0.00235493	1.00456	0.0209847	0.446316	0.00663002	0.243083	0.00217948	0.409723	0.00165864		2	0.648102	0.00506972	0.226616	0.00126855	0.721631	0.000721719	0.363237	0.00804839	0.19897	0.000474641	0.383763	0.00420919
	0894b	CGBto4b	B. tentaculata	Cudmore Grove	Unit 3	2	0.745715	0.00143767	0.252006	0.00314637	1.01056	0.00511049	0.413148	0.00454792	0.223733	0.00228402	0.408324	0.00236469		2	0.657464	0.00407683	0.226426	9.7933e-05	0.75031	0.0015425	0.3535	0.00190444	0.188066	0.000513547	0.388299	0.000887448
47	2457b	HBto3b	B. tentaculata	Hackney	Sample 7	2	0.733138	0.00092048	0.265632	0.00447411	1.01257	0.000570527	0.404643	0.00251892	0.242105	0.00138294	0.434891	0.00428325		2	0.616346	0.00450627	0.204565	0.00135127	0.715162	0.00088266	0.340484	0.0111454	0.165039	0.0004084	0.402503	0.00100836
	2632b	HBto4b	B. tentaculata	Hackney	Sample 7	2	0.741085	0.00517338	0.271405	0.0025837	1.0053	0.000116054	0.428075	0.00247547	0.23327	0.00170462	0.406608	0.000312012		2	0.628821	0.00306272	0.205771	0.000232155	0.725827	0.0143903	0.347679	0.000986455	0.18359	0.000253257	0.404655	0.000700553
46	4058b	CGPEBto1b	B. tentaculata	Cudmore Grove	Sample PE, S. Parfitt colln	2	0.748088	0.00175523	0.29783	0.00236244	1.02219	0.101063	0.428524	0.0160675	0.266154	0.00856722	0.311729	0.0560056		2	0.641449	0.00278262	0.258833	0.00156794	0.688366	0.0134187	0.362116	0.00195859	0.193375	0.002861	0.400649	0.030193
	4059b	CGPEBto2b	B. tentaculata	Cudmore Grove	Sample PE, S. Parfitt colln	2	0.754769	0.00540138	0.27788	0.0278729	0.996398	0.0123447	0.439679	0.00552599	0.262914	0.000512557	0.421128	0.0139129		2	0.647037	0.00126831	0.251636	0.00537292	0.678581	0.000654477	0.362846	0.00326286	0.19742	0.00140799	0.426565	0.0190116
48	3945b	Belhus Park, AB 0-25cm	B. tentaculata	Belhus Park	AB 0-25cm	2	0.774287	0.00451735	0.438697	0.00894816	0.900211	0.0398474	0.485756	0.00882417	0.300142	0.00532718	0.248967	0.0519151		2	0.594091	0.000123978	0.280967	0.0105797	0.549161	0.12557	0.364775	0.0181572	0.197885	0.0185108	0.230589	0.196975
49	1896b	P1Bto1b	B. tentaculata	Purfleet	Greenlands Shell Bed, mollusc sample 1	3	0.762733	0.00620518	0.272604	0.000186971	1.02091	0.00819684	0.463378	0.00999526	0.233099	0.00325097	0.375582	0.00655046		2	0.66125	0.000529081	0.254135	0.000753853	0.80573	0.00194625	0.382181	7.80581e-05	0.178807	0.000620415	0.386375	0.000508115
	1897b	P1Bto2b	B. tentaculata	Purfleet	Greenlands Shell Bed, mollusc sample 1	3	0.757	0.00324646	0.268793	0.00830179	1.04166	0.0133446	0.457526	0.0102092	0.233158	0.0144865	0.412455	0.00763047		2	0.661463	0.000946795	0.25143	0.000857023	0.802043	0.00205325	0.379699	0.000294241	0.178399	0.001138	0.382024	0.000201846
	1898b	P1Bto3b	B. tentaculata	Purfleet	Greenlands Shell Bed, mollusc sample 1	2	0.75113	1.61153e-05	0.264559	0.00271308	1.02954	0.0132128	0.444303	0.0117829	0.231163	0.0103892	0.323044	0.00410825		2	0.663647	0.000620697	0.256332	0.00656903	0.816092	0.00148047	0.371565	0.000388276	0.174926	0.000104337	0.354182	0.00106784
	1899b	P1Bto4b	B. tentaculata	Purfleet	Greenlands Shell Bed, mollusc sample 1	2	0.748671	0.00102426	0.266417	0.000566051	1.01571	0.00248075	0.453753	0.000141063	0.245619	0.00291193	0.357872	0.00325245		2	0.66451	0.000861424	0.26434	0.00100042	0.81162	8.10131e-06	0.379901	0.00100477	0.183161	4.16931e-05	0.375479	0.00232686
	1900b	P1Bto5b	B. tentaculata	Purfleet	Greenlands Shell Bed, mollusc sample 1	2	0.748411	9.90653e-05	0.261588	0.000519003	1.0214	0.00125768	0.447929	0.000578015	0.243212	0.0101717	0.326728	0.00221716		2	0.669992	0.000884866	0.257367	0.000416733	0.810154	0.00669782	0.378823	0.00052995	0.183151	0.00107823	0.351993	0.00380963
	1901b	P1Bto6b	B. tentaculata	Purfleet	Greenlands Shell Bed, mollusc sample 1	2	0.754058	0.000224553	0.267263	0.00036187	1.03288	0.00548442	0.465718	0.000869174	0.249836	0.00212185	0.357287	0.000152831		2	0.651262	0.000859244	0.252053	0.000120148	0.775503	0.00542198	0.381987	1.37327e-05	0.179188	0.00076791	0.392864	0.00190075
	1902b	P1Bto7b	B. tentaculata	Purfleet	Greenlands Shell Bed, mollusc sample 1	2	0.753649	0.000892638	0.256559	0.00143519	1.03503	0.00142447	0.453923	0.00228853	0.238954	0.00489654	0.361833	0.00137142		2	0.66911	0.000426699	0.257011	0.00032067	0.823771	0.00256952	0.388968	9.15279e-06	0.187601	0.00129634	0.388721	0.0023707
	1903b	P1Bto8b	B. tentaculata	Purfleet	Greenlands Shell Bed, mollusc sample 1	2	0.760141	0.000982224	0.27294	0.00117368	1.04594	0.00373235	0.459618	0.00252749	0.239832	0.000176241	0.332806	0.00204098		2	0.659769	0.00035512	0.259111	0.000179994	0.787829	0.00209478	0.378901	0.000239743	0.174053	0.0039913	0.330045	0.000235868
	1904b	P1Bto9b	B. tentaculata	Purfleet	Greenlands Shell Bed, mollusc sample 1	2	0.755036	0.00102981	0.270144	0.000968148	1.03582	0.00303755	0.463761	0.00104669	0.25386	0.00275707	0.33007	0.00399153		2	0.640158	0.00140414	0.234612	0.000110815	0.679229	0.00255171	0.372401	7.24352e-05	0.18064	0.000994371	0.371231	0.00210762
	1905b	P1Bto10b	B. tentaculata	Purfleet	Greenlands Shell Bed, mollusc sample 1	2	0.757222	0.000284001	0.270151	1.9392e-05	1.03114	0.0105651	0.464804	0.000835472	0.253173	0.00368281	0.356943	0.00367376		2	0.550444	0.000553134	0.176369	0.000514509	0.300611	0.000501254	0.30974	0.00142425	0.134464	0.000571757	0.622423	0.00368308		outlier
	1906b	P1Bto11b	B. tentaculata	Purfleet	Greenlands Shell Bed, mollusc sample 1	2	0.754	0.000848084	0.270058	0.000415581	1.04221	0.0138549	0.457176	0.00942542	0.246529	0.0206019	0.357599	0.0030873		2	0.654524	0.00180556	0.238503	0.0208353	0.770853	0.000635466	0.37582	0.0006866	0.176832	0.00189987	0.352442	0.00200566
	1907b	P1Bto12b	B. tentaculata	Purfleet	Greenlands Shell Bed, mollusc sample 1	2	0.752506	0.000578644	0.267094	0.000661418	1.03249	0.000899254	0.451095	0.00434572	0.237393	0.000874412	0.336403	0.000388036		2	0.66188	0.000171303	0.250008	0.00308949	0.772339	0.00341369	0.359368	0.00236913	0.173491	0.00651206	0.388319	0.00503277
	1953b	P1Bto13b	B. tentaculata	Purfleet	Greenlands Shell Bed, mollusc sample 1	2	0.753583	0.000148112	0.260264	0.00303865	1.02015	0.000900849	0.445993	0.00286606	0.241654	0.00165347	0.334528	0.00413484		2	0.665671	2.25048e-05	0.250649	0.00212032	0.809622	0.00526105	0.378541	0.000664445	0.183023	0.0037519	0.371926	0.0110623
	1954b	P1Bto14b	B. tentaculata	Purfleet	Greenlands Shell Bed, mollusc sample 1	2	0.762309	0.00128556	0.266757	0.000976458	1.02144	0.0112392	0.4578	0.000116532	0.237754	0.00295861	0.354629	0.00356383		2	0.666746	0.000123937	0.250048	0.000479081	0.790006	0.0013519	0.377202	0.00124702	0.181429	0.000883599	0.339995	0.000870959
	1955b	P1Bto15b	B. tentaculata	Purfleet	Greenlands Shell Bed, mollusc sample 1	2	0.763629	0.000104234	0.274458	3.90757e-05	1.0206	0.00840992	0.436306	0.00791278	0.251473	0.0395202	0.352696	0.000464334		2	0.672992	0.000391253	0.258818	0.000400347	0.80903	0.00638969	0.367146	0.000357008	0.175947	0.0038015	0.35997	0.00115252
	1956b	P1Bto16b	B. tentaculata	Purfleet	Greenlands Shell Bed, mollusc sample 1	2	0.736568	0.0110727	0.306628	0.0473122	1.00895	0.0192085	0.443672	0.00136356	0.226798	0.000202793	0.345356	0.00149237		2	0.679775	0.000785161	0.265392	0.00141447	0.830604	0.00406007	0.392257	0.000613812	0.189254	0.00330708	0.370243	0.000254
	1957b	P1Bto17b	B. tentaculata	Purfleet	Greenlands Shell Bed, mollusc sample 1	2	0.741745	0.00583035	0.295943	0.0442593	1.01347	0.000732965	0.428627	0.00112914	0.223658	0.0119384	0.373812	0.00335815		2	0.67079	0.00138634	0.25456	0.00224326	0.806783	0.00118226	0.378832	0.00120099	0.186939	0.00457543	0.324948	0.00366046
	1958b	P1Bto18b	B. tentaculata	Purfleet	Greenlands Shell Bed, mollusc sample 1	2	0.749756	0.000424993	0.294751	0.0386404	1.01289	0.0076176	0.443732	0.00704579	0.22906	0.00823117	0.372944	0.00663245		2	0.669711	0.000186122	0.248826	0.00203202	0.814393	6.84027e-05	0.377377	0.00148388	0.174775	0.00111803	0.368772	0.000173884
	1959b	P1Bto19b	B. tentaculata	Purfleet	Greenlands Shell Bed, mollusc sample 1	2	0.746991	0.00622934	0.320698	0.00726756	1.01451	0.0057379	0.448562	0.00941811	0.234949	0.0143282	0.346894	0.00194159		2	0.667115	0.000224565	0.256879	0.000544645	0.822297	0.00152508	0.386252	0.00206651	0.184151	0.000853501	0.355166	0.00834926
	1960b	P1Bto20b	B. tentaculata	Purfleet	Greenlands Shell Bed, mollusc sample 1	2	0.74017	0.00446988	0.318159	0.000193185	1.01145	0.00260055	0.445381	0.00492663	0.232967	0.00378848	0.359177	0.00366629		2	0.660709	0.000275183	0.246343	0.0014163	0.809547	0.00277386	0.370813	0.00166304	0.186113	0.0107311	0.376278	0.00424597
	1961b	P1Bto21b	B. tentaculata	Purfleet	Greenlands Shell Bed, mollusc sample 1	2	0.751205	0.00602702	0.320191	0.00471409	1.0008	0.0178818	0.438042	0.000889201	0.225845	0.00278849	0.327749	0.00143554		2	0.575367	0.0021803	0.188895	0.000963747	0.338833	0.00137645	0.310136	0.000692515	0.12703	0.000413136	0.556994	0.000210143		outlier
	1962b	P1Bto22b	B. tentaculata	Purfleet	Greenlands Shell Bed, mollusc sample 1	2	0.737923	0.00712154	0.295403	0.00112351	1.03473	0.00877916	0.458318	0.00463844	0.230045	1.7915e-05	0.435179	0.00119044		2	0.65523	0.000577564	0.2494	0.00107231	0.785778	0.00470628	0.373406	0.000214487	0.180101	0.00112209	0.387537	0.00650341
	1963b	P1Bto23b	B. tentaculata	Purfleet	Greenlands Shell Bed, mollusc sample 1	2	0.745414	0.00556462	0.323284	0.00389255	0.999688	0.0103813	0.463494	0.00658501	0.232931	0.00551993	0.359073	0.00659718		2	0.661981	0.00175728	0.249366	0.000195028	0.778126	0.00281073	0.37402	0.00342808	0.181735	0.00171651	0.359475	0.00261864
	1964b	P1Bto24b	B. tentaculata	Purfleet	Greenlands Shell Bed, mollusc sample 1	2	0.751875	0.00837056	0.324423	0.00451361	1.03081	0.00317298	0.456621	0.00217116	0.244032	0.00160438	0.368466	0.00217226		2	0.651811	0.00436763	0.240875	0.00457099	0.779788	0.00168876	0.36714	0.0055411	0.185131	0.00781222	0.368183	0.0115047
	1965b	P1Bto25b	B. tentaculata	Purfleet	Greenlands Shell Bed, mollusc sample 1	2	0.746466	0.00664204	0.291353	0.0419571	1.02948	0.00366821	0.443373	0.00102079	0.223368	0.00871342	0.385533	0.000596546		2	0.647857	0.0204971	0.249633	0.0104774	0.814999	0.00377709	0.375396	2.83728e-05	0.183727	0.00442559	0.346808	0.00736617
50	2388b	BEBto1b	B. tentaculata	Barling, Essex	organic silty clay	2	0.782087	0.00331061	0.377473	0.00172174	1.03497	0.00531508	0.486952	0.00115453	0.300949	0.0136446	0.352277	0.00232516		2	0.650622	0.000669083	0.276402	0.0259041	0.71696	0.0146706	0.369308	0.00245839	0.207219	0.0129437	0.297068	0.0695297
	2389b	BEBto2b	B. tentaculata	Barling, Essex	organic silty clay	2	0.775736	0.000690559	0.377637	0.00469412	1.05605	0.00364033	0.494855	0.0023894	0.318805	0.0204543	0.378562	0.000602302		2	0.649602	0.00620935	0.265088	0.000407434	0.744452	0.00560762	0.375687	0.000803411	0.195441	0.00576107	0.370674	0.00782334
	2390b	BEBto3b	B. tentaculata	Barling, Essex	organic silty clay	2	0.758694	0.00198196	0.354515	0.00178287	1.04484	0.0370516	0.484746	0.00560118	0.284504	0.00239167	0.387544	0.00569643		2	0.673465	0.00248796	0.265316	0.00172661	0.75443	0.00505373	0.387921	0.00251727	0.204746	0.0174304	0.368771	0.00296695
	2391b	BEBto4b	B. tentaculata	Barling, Essex	organic silty clay	2	0.758488	0.000804462	0.353892	0.00399099	0.882859	0.00280595	0.471749	0.00326103	0.28254	0.00622398	0.398823	0.00302322		2	0.674549	0.00713819	0.260993	0.000965908	0.767544	0.0232432	0.392979	0.00202798	0.19674	0.00238459	0.348484	0.00694103
49	1307b	P6Bto1b	B. tentaculata	Purfleet	Greenlands Shell Bed, mollusc sample 6	2	0.756375	0.00279856	0.340502	0.000666893	0.997573	0.00562911	0.492049	0.0058947	0.25658	0.00172572	0.395975	0.00624345		2	0.635099	0.00253142	0.230942	0.00156278	0.733803	0.0210513	0.3748	0.000574376	0.217467	0.000110185	0.414783	0.0107155
	1308b	P6Bto2b	B. tentaculata	Purfleet	Greenlands Shell Bed, mollusc sample 6	2	0.75837	0.00183288	0.335283	0.00888996	1.02396	0.0108093	0.506342	0.00611247	0.26207	0.00717484	0.373998	0.00532701		2	0.644133	0.000577166	0.24905	0.00516399	0.698568	0.00795765	0.386297	0.00107301	0.204455	0.00309387	0.331859	0.00298452
	1309b	P6Bto3b	B. tentaculata	Purfleet	Greenlands Shell Bed, mollusc sample 6	2	0.770769	0.0112312	0.335534	0.0135261	1.01714	0.00286655	0.494161	0.00278159	0.250989	0.000114155	0.371467	7.61068e-05		2	0.654061	0.00298141	0.255833	0.00430293	0.70946	0.00883178	0.389052	0.000836388	0.205364	0.000985888	0.328084	0.0014369
	1310b	P6Bto4b	B. tentaculata	Purfleet	Greenlands Shell Bed, mollusc sample 6	2	0.749679	0.00252607	0.320837	0.00270038	0.980393	0.0203108	0.500549	0.000357402	0.252912	0.000759756	0.447478	0.00177016		2	0.641476	0.00136191	0.2479	0.00247508	0.723024	0.0182974	0.388256	0.000442188	0.204964	0.000866285	0.354269	0.00482237
	1311b	P6Bto5b	B. tentaculata	Purfleet	Greenlands Shell Bed, mollusc sample 6	2	0.752609	0.011827	0.339526	0.00721135	1.00957	0.00950897	0.501113	0.000409744	0.265606	0.000168891	0.370635	0.00639849		2	0.639265	0.000709354	0.241185	0.00255362	0.773692	0.00828869	0.387169	0.00197484	0.226031	0.00299847	0.416807	0.0048035
	1312b	P6Bto6b	B. tentaculata	Purfleet	Greenlands Shell Bed, mollusc sample 6	2	0.747355	0.01135	0.345428	0.0095624	1.01281	0.0529033	0.461057	0.000393797	0.236626	0.00125828	0.393268	0.0215513		2	0.65017	0.00265964	0.240096	0.00352387	0.765483	0.0132763	0.382097	0.0142986	0.203239	0.00230206	0.394365	0.00538963
	1313b	P6Bto7b	B. tentaculata	Purfleet	Greenlands Shell Bed, mollusc sample 6	2	0.743952	0.00143239	0.323816	0.00405909	1.00217	0.00107072	0.480855	0.00254428	0.249446	0.00361265	0.376019	0.00117671		2	0.636741	0.00183748	0.228798	0.000389837	0.749312	0.00739503	0.378216	0.00012658	0.206027	0.00128778	0.422141	0.00297109
	1314b	P6Bto8b	B. tentaculata	Purfleet	Greenlands Shell Bed, mollusc sample 6	2	0.751694	0.00206665	0.337449	0.00532106	1.058	0.0257199	0.499631	0.00490165	0.255055	0.00173929	0.372889	0.00386574		2	0.648096	0.0173988	0.229959	0.00511332	0.755375	0.00563703	0.370537	0.000953457	0.209755	0.00933441	0.385764	0.0014738
	1315b	P6Bto9b	B. tentaculata	Purfleet	Greenlands Shell Bed, mollusc sample 6	2	0.755577	0.00148384	0.330008	0.00520249	1.03072	0.00143128	0.496953	0.00543031	0.248021	0.00382355	0.404933	0.00179893		2	0.639489	0.00481802	0.231466	0.00042627	0.749923	0.00320313	0.376755	0.00462031	0.210595	0.0019091	0.407702	0.0182249
	1361b	P6Bto10b	B. tentaculata	Purfleet	Greenlands Shell Bed, mollusc sample 6	3	0.755233	0.011553	0.318464	0.0207599	0.975349	0.0300533	0.478164	0.00456209	0.251689	0.00692636	0.346732	0.00406807		4	0.630702	0.018822	0.244626	0.00401056	0.745212	0.0260012	0.368961	0.0136508	0.209612	0.00648332	0.357807	0.00917748
	1362b	P6Bto11b	B. tentaculata	Purfleet	Greenlands Shell Bed, mollusc sample 6	3	0.754122	0.0131075	0.324108	0.0246615	0.987229	0.022229	0.472669	0.0051906	0.2555	0.0106657	0.372729	0.00791283		4	0.641253	0.00222969	0.251885	0.00275124	0.748444	0.0194526	0.382759	0.0085727	0.209128	0.00431398	0.359252	0.00704053
	1363b	P6Bto12b	B. tentaculata	Purfleet	Greenlands Shell Bed, mollusc sample 6	3	0.749172	0.0109102	0.313708	0.0232576	0.968843	0.00269015	0.491708	0.00787425	0.265406	0.0150774	0.367676	0.0130373		4	0.620797	0.00463354	0.242145	0.00322091	0.710235	0.0214253	0.381176	0.00721905	0.203636	0.00405858	0.416357	0.0102743
	1364b	P6Bto13b	B. tentaculata	Purfleet	Greenlands Shell Bed, mollusc sample 6	2	0.761856	0.0310406	0.370008	0.0104525	0.895194	0.0291768	0.462189	0.0134387	0.253645	0.00502707	0.340758	0.00441266		4	0.636602	0.00955019	0.277993	0.00574922	0.712638	0.0249928	0.376588	0.0109743	0.205792	0.0101036	0.356717	0.0171548
	1365b	P6Bto14b	B. tentaculata	Purfleet	Greenlands Shell Bed, mollusc sample 6	3	0.756776	0.00522884	0.31855	0.0267497	1.00113	0.0200921	0.469387	0.00367715	0.249964	0.0107286	0.352149	0.00135852		3	0.649228	0.000584965	0.246265	0.0100388	0.780695	0.0130729	0.397637	0.00719064	0.206827	0.0093119	0.35551	0.00797031
	1366b	P6Bto15b	B. tentaculata	Purfleet	Greenlands Shell Bed, mollusc sample 6	3	0.755941	0.00864833	0.325764	0.0224402	0.999581	0.0252715	0.478327	0.004814	0.280908	0.012321	0.340026	0.00468957		3	0.646532	0.0168483	0.249945	0.00586116	0.768489	0.0153682	0.384664	0.00261525	0.227016	0.0206439	0.375725	0.00272455
	1367b	P6Bto16b	B. tentaculata	Purfleet	Greenlands Shell Bed, mollusc sample 6	3	0.768312	0.0101361	0.324235	0.0345635	0.9866	0.008698	0.479561	0.00555416	0.261385	0.0104372	0.360285	0.00746163		3	0.649875	0.0195021	0.241692	0.0060882	0.733053	0.017159	0.380017	0.0102513	0.213656	0.00418665	0.381009	0.0177041
	1368b	P6Bto17b	B. tentaculata	Purfleet	Greenlands Shell Bed, mollusc sample 6	3	0.756417	0.0176914	0.321644	0.0266219	0.958007	0.0127052	0.478871	0.00298231	0.259107	0.00735885	0.367778	0.00582612		3	0.670772		0.262644	0.0207154	0.729174	0.0321493	0.398829	0.00375832	0.219044	0.0130132	0.364559	0.029692
	1369b	P6Bto18b	B. tentaculata	Purfleet	Greenlands Shell Bed, mollusc sample 6	3	0.757894	0.0272283	0.316713	0.0311141	0.93073	0.0208447	0.478035	0.00301089	0.249786	0.00491771	0.396396	0.00764203		3	0.634374	0.0172484	0.224522	0.00304022	0.666897	0.0070144	0.361991	0.00604852	0.194102	0.00644318	0.374631	0.0156121
	1370b	P6Bto19b	B. tentaculata	Purfleet	Greenlands Shell Bed, mollusc sample 6	3	0.773674	0.0184982	0.331183	0.0379794	0.99862	0.0174007	0.478612	0.00543117	0.261336	0.0120422	0.327777	0.0131291		3	0.645152	0.0154089	0.237147	0.0113676	0.747293	0.0288655	0.390495	0.0182999	0.21175	0.00164534	0.326599	0.00743176
	1371b	P6Bto20b	B. tentaculata	Purfleet	Greenlands Shell Bed, mollusc sample 6	3	0.763539	0.00188712	0.334983	0.0364037	0.972035	0.01453	0.47019	0.0161454	0.250372	0.00146758	0.367481	0.026801		3	0.629367	0.0214395	0.250106	0.00731625	0.723978	0.0233361	0.38558	0.00335371	0.213172	0.00434729	0.351813	0.0209622
	1372b	P6Bto21b	B. tentaculata	Purfleet	Greenlands Shell Bed, mollusc sample 6	3	0.753752	0.00218462	0.351141	0.00606933	0.982538	0.0106139	0.471988	0.00477744	0.249162	0.00153917	0.383789	0.00507031		3	0.642468	0.0109403	0.252388	0.00797927	0.756034	0.0332081	0.379312	0.00593506	0.214345	0.00155472	0.380922	0.00796346
	1373b	P6Bto22b	B. tentaculata	Purfleet	Greenlands Shell Bed, mollusc sample 6	1	0.768426		0.324756		0.996469		0.491629		0.278112		0.327907			3	0.654793	0.0112885	0.240582	0.00957824	0.766604	0.0163722	0.394772	0.00928381	0.209334	0.00648352	0.372006	0.0118173
	1374b	P6Bto23b	B. tentaculata	Purfleet	Greenlands Shell Bed, mollusc sample 6	1	0.776787		0.374296		1.00114		0.511247		0.279275		0.289602			3	0.650014	0.00418978	0.268806	0.0116742	0.676548	0.00857332	0.387467	0.00294947	0.212861	0.00389443	0.352694	0.00734504
	1375b	P6Bto24b	B. tentaculata	Purfleet	Greenlands Shell Bed, mollusc sample 6	1	0.764987		0.344732		1.00169		0.479084		0.270723		0.361463			3	0.636132	0.0112182	0.244448	0.00246097	0.750107	0.00563493	0.374524	0.0082336	0.215074	0.0145257	0.387293	0.00223095
	1376b	P6Bto25b	B. tentaculata	Purfleet	Greenlands Shell Bed, mollusc sample 6	1	0.574914		0.387108		0.89756		0.586581		0.430662		0.328617			3	0.643721	0.00454649	0.247123	0.00949085	0.710834	0.0136337	0.371548	0.00253789	0.207258	0.00828782	0.388775	0.00526332		extreme outlier in FAA to THAA plot, not included in averages
51	3746b	Sh13.9Bto1b	B. tentaculata	Shoeburyness	borehole, 13.9m	2	0.77012	0.00595358	0.37165	0.0149306	0.897931	0.0043023	0.495683	7.27011e-05	0.277034	0.00451706	0.345107	0.00265225		2	0.627426	0.00208665	0.261741	0.00121002	0.618808	0.0158675	0.39217	0.00134448	0.192793	0.00250773	0.342624	0.00167223
	3747b	Sh13.9Bto2b	B. tentaculata	Shoeburyness	borehole, 13.9m	2	0.763427	0.00202234	0.340595	0.0255416	0.785162	0.0942891	0.491908	0.00437503	0.267719	0.0104159	0.383016	0.0216164		2	0.646296	0.00052318	0.270315	0.00119284	0.693751	0.00110534	0.406449	0.00326597	0.212649	0.00216498	0.358943	0.00106
	3748b	Sh13.9Bto3b	B. tentaculata	Shoeburyness	borehole, 13.9m	2	0.768943	0.00274229	0.364854	0.00154078	0.950918	0.00914312	0.486888	0.00137776	0.261323	0.00290266	0.31531	0.00343807		2	0.657318	0.000756984	0.268655	0.00157143	0.737598	0.00570423	0.401789	0.000708709	0.208629	0.00204039	0.308559	0.00304
	3831b	Sh13.9Bto4b	B. tentaculata	Shoeburyness	borehole, 13.9m	2	0.754073	0.0110902	0.349217	0.0014383	0.957374	0.00984595	0.490302	0.0134406	0.296947	0.00129529	0.336512	0.0125768		2	0.632356	0.00379694	0.257526	0.000180003	0.656648	0.00364431	0.388693	0.00146182	0.195549	0.00342995	0.351957	0.0134945
51	3132b	MeSBto1b	B. tentaculata	Shoeburyness Channel		2	0.772012	0.00358485	0.243191	0.000563419	1.00635	0.00670569	0.484574	0.00169068	0.2878	0.00134803	0.342788	0.000356719		2	0.636556	0.00282825	0.243464	7.03232e-05	0.634142	0.0246409	0.373203	0.00289867	0.20499	0.00766278	0.331261	0.0126183
52	1459b	GBto1b	B. tentaculata	Grays	From sediment adhering to upper premolar of S. kirchbirgensis (NHM)	2	0.747764	0.00804523	0.33277	0.0038241	1.03752	0.0188663	0.444938	0.000345485	0.219135	0.042622	0.395176	0.00636631		2	0.699307	0.0126662	0.250818	0.00733333	0.779813	0.0210569	0.406916	0.0091458	0.199169	0.000952482	0.384181	0.00865167
	3057b	GBto2b	B. tentaculata	Grays	From sediment adhering to upper premolar of S. kirchbirgensis (NHM)	2	0.760754	0.00711266	0.255568	0.00804909	1.02009	0.0100504	0.46887	0.0127249	0.266305	0.00377592	0.317501	0.00518996		2	0.67568	5.23535e-05	0.244447	3.12633e-05	0.698151	0.0150816	0.387779	0.00150952	0.199094	0.000611656	0.275274	0.0431052
53	5131b	MTtBto1b	B. tentaculata	Marks Tey	near top	2	0.804196	0.00282625	0.30416	0.011876	1.05546	0.00133718	0.445863	0.0040563	0.271456	0.000496815	0.256024	0.014168		2	0.762103	0.00180502	0.28573	0.00349322	0.920946	0.0290259	0.402995	0.00642168	0.223795	0.00875356	0.244577	0.00841899
	5132b	MTtBto2b	B. tentaculata	Marks Tey	near top	2	0.79794	0.00761311	0.265382	0.00899188	1.01217	0.0282985	0.469171	0.00153269	0.276371	0.0019497	0.255514	0.00526552		2	0.717351	0.00332139	0.23903	0.01026	0.765564	0.00461331	0.392061	0.000152664	0.223683	0.000908041	0.236816	0.0072133
48	3949b	BPkBto1b	B. tentaculata	Belhus Park	M25 BP18	2	0.775303	0.0016419	0.369027	0.00531503	1.03715	0.0113293	0.48798	0.00683875	0.282592	0.00112307	0.322535	0.00375411		2	0.644506	0.00065106	0.264313	0.0014153	0.725121	0.00218717	0.401077	0.000275094	0.210218	0.00625845	0.303868	0.0123667
	3951b	BPkBto2b	B. tentaculata	Belhus Park	M25 BP18	2	0.773855	0.00975352	0.37446	0.00069687	1.02861	0.00944348	0.499151	0.00338781	0.286645	0.00341832	0.316846	0.0153481		2	0.645841	0.000636415	0.259376	0.0011608	0.686548	0.0227667	0.398307	0.00244361	0.220427	0.00813976	0.320919	0.0112906
	3952b	BPkBto3b	B. tentaculata	Belhus Park	M25 BP18	3	0.770448	0.00650357	0.349182	0.00893889	1.05822	0.0238229	0.485576	0.00519297	0.275108	0.00154404	0.312221	0.0126255		2	0.626655	0.00173083	0.241899	0.000743394	0.696804	0.0102276	0.385336	0.000550181	0.20784	0.00286107	0.307917	0.00684185
	3953b	BPkBto4b	B. tentaculata	Belhus Park	M25 BP18	2	0.767155	0.0071427	0.371249	0.000897286	1.03358	0.00814206	0.472244	0.00522388	0.264256	0.00145028	0.292297	0.00678295		2	0.676165	0.00326189	0.279656	0.00540721	0.759563	0.0141296	0.410461	0.000207713	0.218238	0.00137591	0.286186	0.00400078
54	4922b	TrBto1b	B. tentaculata	Trimingham	lake bed, 16/03/2008	2	0.747663	0.00642331	0.250406	0.000587912	1.00584	0.0265308	0.461652	0.0078031	0.279499	0.00178592	0.319801	0.00267734		2	0.639968	0.000372607	0.22281	0.000105757	0.519216	0.000999723	0.378979	0.00471636	0.201111	0.000424143	0.371105	0.00168969
	4923b	TrBto2b	B. tentaculata	Trimingham	lake bed, 16/03/2008	2	0.776988	0.00721918	0.244338	0.0111605	0.92917	0.00148895	0.459977	0.00294352	0.319618	0.00504643	0.281951	0.00890829		2	0.710446	0.000116062	0.249034	0.00174725	0.785482	0.00965676	0.414	0.00393655	0.224591	0.00080527	0.263328	0.00171301
	4924b	TrBto3b	B. tentaculata	Trimingham	lake bed, 16/03/2008	2	0.737425	0.0016723	0.277456	0.00727688	1.01709	0.00051498	0.463882	0.00321485	0.276161	0.00496892	0.330454	0.000150835		2	0.656074	6.66211e-05	0.248635	0.00460932	0.721992	0.00426315	0.40124	0.00166272	0.213235	0.00285384	0.311381	0.00764582
	4925b	TrBto4b	B. tentaculata	Trimingham	lake bed, 16/03/2008	2	0.783741	0.00162639	0.246198	0.00811962	1.01244	0.0247694	0.477921	0.0249691	0.319857	0.00325809	0.240191	0.00358888		2	0.685371	0.00399972	0.223582	0.000502359	0.775532	0.00656406	0.37646	0.00911911	0.20901	0.00324522	0.262246	0.00239375
	4926b	TrBto5b	B. tentaculata	Trimingham	lake bed, 16/03/2008	2	0.740499	0.0018618	0.270363	0.0150331	1.02662	0.00243867	0.462557	0.00549537	0.272372	0.000769301	0.336206	0.00246807		2	0.676936	0.00290376	0.259373	0.00405659	0.772127	1.45493e-05	0.407655	0.00363679	0.231301	0.00204445	0.31126	0.00498682
	4964b	TrBto6b	B. tentaculata	Trimingham	lake bed, 16/03/2008	2	0.790213	0.00356218	0.285856	0.00584825	1.03733	0.00479273	0.478955	0.00355224	0.285838	0.00178529	0.259995	0.00274302		2	0.701026	0.00961472	0.249336	0.0024543	0.802985	0.00478473	0.415904	0.00329314	0.21405	0.000672689	0.252754	0.00597276
	4965b	TrBto7b	B. tentaculata	Trimingham	lake bed, 16/03/2008	2	0.739929	0.00383961	0.278489	0.00559547	1.00317	0.0100336	0.467776	0.00141754	0.283443	0.00247272	0.319754	0.00968719
	4966b	TrBto8b	B. tentaculata	Trimingham	lake bed, 16/03/2008	2	0.750513	0.00178455	0.290947	0.0051121	1.00458	0.000437021	0.471006	0.00523888	0.28253	0.00515933	0.329003	0.00293466		2	0.655413	0.00159385	0.252643	0.0046973	0.709584	0.000640995	0.396716	0.00091904	0.213091	0.00145	0.278927	0.00403628
	4967b	TrBto9b	B. tentaculata	Trimingham	lake bed, 16/03/2008	2	0.781122	0.00046559	0.282972	0.00733363	1.02665	0.022221	0.471363	0.00314804	0.273366	0.000881111	0.266125	0.00713814		2	0.668284	0.00238506	0.238351	0.00451737	0.763431	0.00226037	0.396304	0.00231262	0.200175	0.00222825	0.266925	0.00383149
	4968b	TrBto10b	B. tentaculata	Trimingham	lake bed, 16/03/2008	2	0.783057	0.00390129	0.342424	0.00330113	0.877039	0.0128321	0.44213	0.012592	0.295463	0.00560929	0.248117	0.00480851
	4970b	TrBto11b	B. tentaculata	Trimingham	lake bed, 16/03/2008	2	0.764042	0.000280931	0.292433	0.00600609	0.988285	0.00775924	0.501049	0.00324383	0.303856	0.00943618	0.2832	0.00102929		2	0.649489	0.00296955	0.258436	0.00643283	0.715156	0.00682172	0.407852	0.000748254	0.214259	0.00468352	0.301494	0.00081165
	4971b	TrBto12b	B. tentaculata	Trimingham	lake bed, 16/03/2008	2	0.734784	0.00107758	0.291084	0.00690089	0.967867	0.00477699	0.448311	0.00635259	0.273669	0.00710667	0.336208	0.00770735		2	0.656062	0.00184183	0.258069	0.000261411	0.747627	0.00563047	0.398994	0.00334497	0.212646	0.00439783	0.308751	0.00427174
	4972b	TrBto13b	B. tentaculata	Trimingham	lake bed, 16/03/2008	2	0.77241	0.00862111	0.351308	0.007194	0.90883	0.00907947	0.455993	0.0079065	0.309106	0.013306	0.288173	0.000858546		2	0.671855	0.0021204	0.256228	0.00219351	0.725736	0.00793443	0.412145	0.00182218	0.235959	0.00303482	0.239081	0.0276326
55	3143b	Ho64Bto1b	B. tentaculata	Hoxne	2001 (64), 2-8mm, Stratum B2	2	0.744628	0.00583904	0.331501	0.00329612	1.02798	0.00399621	0.434476	0.00792945	0.255884	0.0018987	0.310278	0.00550803		2	0.688614	0.000762848	0.304978	0.000263022	0.804841	0.0125562	0.389948	0.000172616	0.219935	0.00596827	0.30993	0.0016756
	3144b	Ho64Bto2b	B. tentaculata	Hoxne	2001 (64), 2-8mm, Stratum B2	2	0.751956	0.00397201	0.345608	0.00435753	1.02954	0.00651396	0.456882	0.00185263	0.286668	0.00117466	0.299716	0.00272469		2	0.690306	0.00178801	0.311391	0.000198617	0.806843	0.000953135	0.395173	0.00105832	0.222634	0.00278416	0.315275	0.000606974
	3145b	Ho64Bto3b	B. tentaculata	Hoxne	2001 (64), 2-8mm, Stratum B2	2	0.775064	0.00454469	0.333534	0.00599264	1.03715	0.000666862	0.498335	0.00734758	0.286393	0.00261066	0.286164	0.00230821		2	0.695946	0.0018003	0.31099	5.60366e-05	0.783303	0.00937557	0.434577	7.93442e-05	0.235912	0.00191481	0.288827	0.000673266
	3146b	Ho64Bto4b	B. tentaculata	Hoxne	2001 (64), 2-8mm, Stratum B2	2	0.74866	0.000997817	0.300314	0.00495424	1.01336	0.00250985	0.440331	0.000740206	0.268669	6.7788e-05	0.305788	0.00018153		2	0.680204	0.00228979	0.278993	4.15858e-05	0.76404	0.00129405	0.382579	0.00264717	0.210426	0.00247725	0.300086	0.000208579
56	2668b	BaBtro1b	B. troschelii	Barnham	BEF92, Area II Spit 6 (82)	2	0.809765	0.00243423	0.409252	0.00537283	1.0171	0.0122723	0.496849	0.00180566	0.280672	0.000561889	0.211647	0.0111765		2	0.716364	0.000409527	0.302031	0.000396978	0.729686	0.00525092	0.420299	0.00332989	0.219558	0.000458582	0.216628	0.000377785
	2669b	BaBtro2b	B. troschelii	Barnham	BEF92, Area II Spit 6 (82)	2	0.787967	0.0105943	0.431204	0.00146185	1.03914	0.00806821	0.493439	0.00017054	0.280588	0.0113934	0.213088	0.0134461
	2670b	BaBtro3b	B. troschelii	Barnham	BEF92, Area II Spit 6 (82)	2	0.794459	0.000145118	0.358923	0.0387575	1.0748	0.0210511	0.488176	0.000349485	0.263972	0.0119673	0.23368	0.00175086		2	0.69421	0.00403833	0.260811	0.00118031	0.686758	0.0242011	0.385717	0.00721644	0.208931	0.0113635	0.234097	0.00378827
57	1573b	E96Bto1b	B. tentaculata	Elveden	ELV 96 Sample 36, 60-70	2	0.758052	0.000825041	0.408376	0.00762963	0.835799	0.0163104	0.460413	0.00141916	0.245993	0.000143921	0.251531	0.00223638		2	0.701299	0.000693756	0.278772	0.000818327	0.796573	0.0208195	0.400559	0.000865246	0.195017	0.000802396	0.229604	0.00222606
	1574b	E96Bto2b	B. tentaculata	Elveden	ELV 96 Sample 36, 60-70	2	0.790154	0.0127204	0.396253	0.00673829	1.06787	0.0106201	0.467212	0.00259795	0.240979	0.00152671	0.220449	0.00383269		2	0.742154	0.00167874	0.294804	0.00109597	0.935962	0.000431062	0.416797	0.00114536	0.204016	0.00267492	0.213687	0.00357162
57	1568b	E95Bto1b	B. tentaculata	Elveden	ELV 95 (5)-(4)	2	0.795364	0.000344116	0.388756	0.000494428	1.07121	0.00572368	0.471146	0.000560822	0.251634	0.0128889	0.241284	0.00698368		2	0.671287	0.00245498	0.28907	0.00141045	0.720713	0.000665583	0.401486	1.03843e-05	0.197961	0.000947366	0.25855	0.00125437
	1569b	E95Bto2b	B. tentaculata	Elveden	ELV 95 (5)-(4)	2	0.765297	0.00662741	0.395613	0.00281049	0.996478	0.00378901	0.470988	0.00405757	0.259248	0.00387448	0.243192	0.00166541		2	0.703756	0.00279051	0.28756	0.00168658	0.805049	0.020178	0.407513	0.000807956	0.205401	0.00240678	0.246816	0.00465042
	1570b	E95Bto3b	B. tentaculata	Elveden	ELV 95 (5)-(4)	2	0.781163	0.00508978	0.399441	0.00491	1.04288	0.0282739	0.477974	0.000706963	0.260012	0.000668203	0.233069	0.00101336		2	0.718606	0.0030625	0.311189	0.00162867	0.810907	0.0355022	0.426479	0.00424478	0.218237	0.000627143	0.233916	0.00364738
	1571b	E95Bto4b	B. tentaculata	Elveden	ELV 95 (5)-(4)	2	0.788076	0.0173782	0.409246	0.00621008	1.0308	0.030465	0.46838	0.000631941	0.256352	0.00251187	0.231648	0.00350239		2	0.723483	0.00635873	0.287949	0.00458933	0.848409	0.0145288	0.411122	0.00170317	0.218953	0.0150714	0.235184	0.000631959
	1572b	E95Bto5b	B. tentaculata	Elveden	ELV 95 (5)-(4)	2	0.778245	0.00411731	0.415437	0.00250416	1.02508	0.00189418	0.475374	0.00259205	0.259537	6.3798e-06	0.226522	0.00266483		2	0.717091	0.00553797	0.283446	0.00148832	0.837671	0.00669948	0.400456	0.00306398	0.196096	0.00162835	0.233659	0.000732394
58	1448b	SwBto1b	B. tentaculata	Swanscombe	Lower Loam	2	0.757921	0.000160522	0.3691	0.000462136	1.00573	0.00286838	0.488167	0.0188957	0.307435	0.0117494	0.295473	0.0034518		2	0.643363	0.00372618	0.265426	0.00154721	0.618412	0.0185519	0.399559	0.0024566	0.234604	0.00951403	0.306512	0.012658
	1449b	SwBto2b	B. tentaculata	Swanscombe	Lower Loam	2	0.752094	0.00486762	0.366728	0.000356949	0.920411	0.0417378	0.473726	0.0121668	0.318164	0.000325156	0.275289	0.00359731		2	0.660092	0.00385046	0.300656	0.000166321	0.820388	0.00414375	0.444767	0.0089398	0.289764	0.00565298	0.290184	0.000107263
	1450b	SwBto3b	B. tentaculata	Swanscombe	Lower Loam	2	0.753585	0.00741993	0.376862	0.00564897	0.946803	0.0348855	0.487243	0.00503951	0.309906	0.001457	0.288276	0.0105586		3	0.651154	0.00120701	0.281774	0.00211668	0.661727	0.0255195	0.412426	0.00395852	0.215913		0.298331	0.00756801
	1451b	SwBto4b	B. tentaculata	Swanscombe	Lower Loam	2	0.75345	0.0066712	0.39137	0.00472406	0.890601	0.0122346	0.489225	0.00760521	0.32166	0.00148872	0.281267	0.00241861		2	0.690379	0.0115477	0.287828	0.00277092	0.684485	0.00800028	0.417454	0.00461994	0.207573	0.00292932	0.302803	0.00411197
	3058b	SwBto5b	B. tentaculata	Swanscombe	Lower Loam	2	0.77591	0.00961807	0.304656	0.00877129	0.980758	0.0167242	0.511226	0.00470398	0.307853	0.00112647	0.248869	0.00565665		2	0.671075	0.00123998	0.275751	0.00395846	0.642198	0.0232834	0.423474	0.00587315	0.229164	0.00425666	0.242389	0.0065629
	3059b	SwBto6b	B. tentaculata	Swanscombe	Lower Loam	2	0.784257	0.00886378	0.31379	0.00689018	0.945486	0.0214402	0.511537	0.00687594	0.319292	0.00299776	0.230108	0.00251971		2	0.67386	0.00331823	0.284506	0.00153138	0.624038	0.0418902	0.41029	0.00738548	0.230582	0.00366014	0.188313	0.0719238
56	0502b	BaBto1-2b	B. tentaculata	Barnham	BEF93, Pit 4 128-118cm	2	0.745637	0.0164332	0.32076	0.0029919	1.01085	0.00292057	0.528493	0.00869017	0.280525	0.00381438	0.315045	0.00134407		2	0.679114	0.0144842	0.292947	0.00176665	0.734244	0.024489	0.445442	0.0141776	0.226826	0.0053406	0.32036	0.00292859
	0504b	BaBto3-4b	B. tentaculata	Barnham	BEF93, Pit 4 128-118cm	2	0.760046	0.00659854	0.312484	0.00433057	1.00646	0.0148536	0.515271	0.0126496	0.282869	0.00376033	0.3016	0.00139232		2	0.668958	0.00133933	0.290776	0.000547403	0.708937	0.000940363	0.451968	0.00420106	0.215716	0.0112504	0.301052	0.00302462
	2448b	BaBto1-2ib	B. tentaculata	Barnham	BEF93, Pit 4 128-118cm	2	0.754295	0.0122629	0.36824	0.00117137	1.01997	0.00019512	0.48672	0.00161219	0.25771	0.0135569	0.364002	0.000487471		2	0.662191	0.00040448	0.29483	0.000449964	0.690213	0.0151287	0.400281	0.00283419	0.183981	0.000201395	0.340288	0.00207068
	2449b	BaBto1-2iib	B. tentaculata	Barnham	BEF93, Pit 4 128-118cm	2	0.765327	0.00147024	0.372188	0.000420637	1.03838	0.00417734	0.476299	0.00109909	0.262253	0.00221382	0.343571	0.000806214		2	0.670204	0.00123479	0.297551	0.000113513	0.75133	0.0192415	0.417458	0.000547393	0.205712	0.00266372	0.340838	0.00711834
	2450b	BaBto3-4ib	B. tentaculata	Barnham	BEF93, Pit 4 128-118cm	2	0.749369	0.00908138	0.384185	0.0013542	0.986975	0.0284741	0.475009	0.00412109	0.241993	0.00330668	0.36759	0.00410348		2	0.658929	0.000756316	0.295015	0.000376827	0.705839	0.0178138	0.399498	0.00455114	0.19326	0.000508363	0.326444	0.00459314
	2451b	BaBto3-4iib	B. tentaculata	Barnham	BEF93, Pit 4 128-118cm	2	0.749501	0.00586083	0.37813	0.013587	0.994645	0.0597961	0.504303	0.0229509	0.283072	0.00962333	0.30581	0.0162592		2	0.667074	0.00260071	0.293628	0.000514	0.717851	0.00940748	0.402947	0.00574245	0.196089	0.00194801	0.313321	0.00122608
59	1227b	WBto1b	B. tentaculata	Woodston	Bulk B	2	0.768419	0.00073875	0.39835	0.02117	1.02338	0.0327098	0.538011	0.0119552	0.298721	0.00649292	0.282395	0.00544021		2	0.660373	0.00909199	0.286279	0.0050258	0.679821	0.0079049	0.427812	0.00407123	0.228589	0.00204674	0.294287	0.00257454
	1228b	WBto2b	B. tentaculata	Woodston	Bulk B	2	0.755892	0.00284033	0.416941	0.0168457	0.992387	0.0252516	0.52015	0.0166883	0.284787	0.0129337	0.294856	0.00407391		2	0.660574	0.004623	0.30679	0.0025685	0.712899	0.0165886	0.418278	0.00578808	0.236673	0.00748227	0.30874	0.000772907
	1229b	WBto3b	B. tentaculata	Woodston	Bulk B	2	0.779673	0.0039845	0.396851	0.0052388	1.00976	0.00181971	0.536861	0.00367824	0.293413	0.00493372	0.291852	0.00122652		2	0.649879	0.00339022	0.2919	0.00485334	0.653452	0.023228	0.417525	0.0102677	0.221675	0.00249653	0.287592	0.00165651
	1230b	WBto4b	B. tentaculata	Woodston	Bulk B	2	0.775637	0.00674179	0.407698	0.00143102	1.00819	0.0100079	0.537663	0.0104606	0.305398	0.00228798	0.294944	0.00174869		2	0.662804	0.0108635	0.311522	0.006572	0.716323	0.0491923	0.424616	0.00409617	0.226171	0.0024396	0.311599	0.00540694
55	0498b	HoBto1b	B. tentaculata	Hoxne	2000, Sq1, Spit 5 (40-50) Sample 5, Stratum E	2	0.768527	1.73697e-05	0.365841	0.00117416	0.744859	0.000410905	0.479901	0.00308843	0.260913	0.000200847	0.359108	0.00091249		2	0.686362	0.000653543	0.292995	0.000188456	0.743278	0.00181484	0.424005	0.00219569	0.235877	0.00184592	0.308129	0.000848695
	0500b	HoBto2-4b	B. tentaculata	Hoxne	2000, Sq1, Spit 5 (40-50) Sample 5, Stratum E	2	0.782086	0.000559673	0.368961	0.02933	0.990237	0.00197934	0.530738	0.00111411	0.28532	0.00770404	0.283013	0.00379826		2	0.691932	0.0020904	0.29633	0.000552685	0.750285	0.00352937	0.444098	0.00299626	0.23458	0.00163612	0.281305	0.00291618
	2446b	HoBto2-4ib	B. tentaculata	Hoxne	2000, Sq1, Spit 5 (40-50) Sample 5, Stratum E	2	0.776896	0.00218519	0.37386	0.000361502	1.05134	0.00611892	0.482994	0.00344625	0.270835	0.00277034	0.302478	0.00188216		2	0.688854	0.00167433	0.282666	0.000710318	0.754436	0.0059425	0.413426	0.00469399	0.216012	0.00179143	0.287323	4.85436e-05
	2447b	HoBto2-4iib	B. tentaculata	Hoxne	2000, Sq1, Spit 5 (40-50) Sample 5, Stratum E	2	0.763347	0.0143285	0.395111	0.00218372	1.04371	0.00468488	0.484749	0.00260017	0.285214	0.00323357	0.295671	0.00375613		2	0.689115	0.000417771	0.289819	9.41422e-05	0.747671	0.0129422	0.412361	0.00108537	0.223355	0.0136969	0.281741	0.00752771
60	0970b	BPBto1b	B. tentaculata	Beeches Pit	Bed 7, Cutting 2 (98 series)	2	0.785158	0.00333066	0.375095	0.00276191	1.0054	0.00189251	0.491335	0.00139431	0.286287	0.00341015	0.303504	0.00952589		2	0.717556	0.00365041	0.320314	0.00045545	0.799965	0.0176698	0.423345	0.0018422	0.258507	0.000480337	0.295168	0.00516571
	0971b	BPBto2b	B. tentaculata	Beeches Pit	Bed 7, Cutting 2 (98 series)	2	0.773419	0.000322682	0.370897	0.0187961	0.948705	0.0132501	0.492804	0.00580816	0.283923	0.010159	0.303459	0.00340765		2	0.717802	0.00359147	0.321756	0.00245746	0.826156	0.00578028	0.430885	0.0079936	0.255684	0.00152859	0.295252	0.0072946
	0972b	BPBto3b	B. tentaculata	Beeches Pit	Bed 7, Cutting 2 (98 series)	2	0.781163	0.00521609	0.365061	0.0108273	0.995508	0.0463809	0.492351	0.00451343	0.261825	0.00313086	0.294022	0.0103068		2	0.701391	0.00474464	0.3078	0.00258952	0.768167	0.00112901	0.422894	0.00552705	0.230776	0.00573123	0.275975	0.000816992
	0973b	BPBto4b	B. tentaculata	Beeches Pit	Bed 7, Cutting 2 (98 series)	2	0.76811	0.00693798	0.354287	0.00429201	0.979234	0.0330236	0.476848	0.0028075	0.260996	0.0012896	0.285737	0.000107045		2	0.704203	0.0018331	0.308269	0.000172513	0.758952	0.000113671	0.42206	0.00101773	0.241699	0.00104636	0.286044	0.000918163
61	2650b	DPBtro1b	B. troschelii	Dierden's Pit, Ingress Vale	1975 BM Excavation (coll. R.C. Preece)	2	0.802171	0.014107	0.395147	0.00364432	1.03989	0.0221082	0.507817	0.00414641	0.273662	0.0191085	0.181893	0.00593478		2	0.718211	0.00241138	0.287044	0.000838439	0.765243	0.00318038	0.434113	0.00182901	0.211527	0.000842843	0.193108	0.00101398
	2651b	DPBtro2b	B. troschelii	Dierden's Pit, Ingress Vale	1975 BM Excavation (coll. R.C. Preece)	2	0.812186	0.00131392	0.359092	0.00519827	1.07075	0.0214868	0.515527	2.73213e-06	0.269723	0.00825682	0.196639	0.0156375		2	0.701881	0.0128416	0.265886	0.000766678	0.676992	0.0120975	0.419327	0.0118144	0.222433	0.0232476	0.191276	0.00801303
55	3147b	Ho50Bto1b	B. tentaculata	Hoxne	2001 (50), 2-8mm, Stratum B2	2	0.74835	0.0051088	0.341549	0.00215575	1.02788	0.0111556	0.439198	0.0145403	0.263739	0.00271205	0.297713	0.00793234		2	0.708901	0.00102084	0.332017	0.000509817	0.832614	0.000238048	0.415418	0.000372558	0.240337	0.00141969	0.29263	0.00865488
	3148b	Ho50Bto2b	B. tentaculata	Hoxne	2001 (50), 2-8mm, Stratum B2	2	0.766578	0.00236946	0.33735	0.00480017	1.0119	0.032327	0.503362	0.000995163	0.302501	0.0014166	0.28906	0.00342011		2	0.703289	0.00261049	0.321323	0.000937303	0.784099	9.80958e-05	0.449517	0.0034713	0.256598	0.00240764	0.286388	0.000172157
	3149b	Ho50Bto3b	B. tentaculata	Hoxne	2001 (50), 2-8mm, Stratum B2	2	0.759369	0.00565425	0.326777	0.00692131	1.02588	7.77737e-05	0.482138	0.00168139	0.274705	0.00143727	0.297119	0.000567703		4	0.678623	0.0025986	0.306295	0.003365	0.754157	0.0114414	0.419184	0.00398308	0.223195	0.00311438	0.298236	0.000573766
	3150b	Ho50Bto4b	B. tentaculata	Hoxne	2001 (50), 2-8mm, Stratum B2	2	0.770996	1.29138e-05	0.320803	0.00161623	0.770651	0.000593939	0.495938	4.3534e-05	0.294333	0.00132167	0.31012	0.000885359		2	0.700513	0.00276062	0.311861	0.00593548	0.685648	0.00452516	0.43722	0.00509967	0.242099	0.00302968	0.286098	0.00244879
62	2041b	EbABto1b	B. tentaculata	Southfleet Road	ARC 342 WO2 (40070) Sample <40162>	2	0.796577	0.0081678	0.328648	0.0129622	1.01857	0.0095261	0.523437	0.00132331	0.32606	0.00343598	0.28621	0.020662		2	0.646594	0.000376084	0.29038	0.00151606	0.585016	0.0110052	0.423732	0.000855094	0.205639	0.00011313	0.307966	0.000913199
	2042b	EbABto2b	B. tentaculata	Southfleet Road	ARC 342 WO2 (40070) Sample <40162>	2	0.790369	0.00326588	0.343713	0.00200432	1.02055	0.0332008	0.513437	0.00229322	0.303935	0.00134436	0.283516	0.00476579		2	0.674772	0.000642902	0.304778	0.000371723	0.766115	0.00567049	0.422881	0.000620852	0.209812	0.000129575	0.288077	7.08858e-05
	2043b	EbABto3b	B. tentaculata	Southfleet Road	ARC 342 WO2 (40070) Sample <40162>	2	0.780945	0.0116174	0.355348	0.00184899	1.01448	0.0111057	0.498395	0.00284785	0.286031	0.000882959	0.258845	0.0226459		2	0.684579	4.79895e-05	0.322025	0.001164	0.784524	0.00496725	0.438513	2.60292e-05	0.226497	0.00286928	0.25309	0.000651142
	2044b	EbABto4b	B. tentaculata	Southfleet Road	ARC 342 WO2 (40070) Sample <40162>	2	0.769352	0.000606706	0.415406	0.00422245	1.04285	0.00711226	0.520501	0.00430095	0.276554	0.000509112	0.275204	0.00258182		2	0.679912	0.00494224	0.304463	1.89611e-05	0.793358	0.00147763	0.428547	0.00144207	0.218353	0.00638955	0.270415	0.000862338
	2045b	EbABto5b	B. tentaculata	Southfleet Road	ARC 342 WO2 (40070) Sample <40162>	2	0.770498	0.000142165	0.430039	0.000272213	1.02885	0.00788025	0.529167	0.00574216	0.292507	0.0018328	0.283696	0.00116007		2	0.69871	0.000400326	0.30213	0.000135043	0.768959	0.00107787	0.441612	0.00283308	0.227384	0.0039893	0.271403	0.00040719
	2046b	EbABto6b	B. tentaculata	Southfleet Road	ARC 342 WO2 (40070) Sample <40162>	2	0.782784	0.000358595	0.444868	0.00116965	1.02488	0.000591156	0.536605	0.000969142	0.316877	1.41464e-06	0.263356	0.000751073		2	0.690084	0.00250187	0.317294	0.000677558	0.677878	0.0243991	0.424744	0.00309078	0.208389	0.000580217	0.268522	0.00404686
	2047b	EbABto7b	B. tentaculata	Southfleet Road	ARC 342 WO2 (40070) Sample <40162>	2	0.769423	0.000999447	0.415409	0.000872334	1.02149	0.00276463	0.507202	0.00130512	0.284693	0.00451421	0.267698	0.0024403		2	0.687214	0.00140583	0.289701	0.00033432	0.694259	0.00365579	0.42209	0.0019228	0.212696	0.000321554	0.261884	0.00053495
61	2646b	DPBto1b	B. tentaculata	Dierden's Pit, Ingress Vale	1975 BM Excavation (coll. R.C. Preece)	2	0.803625	0.00563805	0.41895	0.0056564	1.01238	0.000482342	0.52336	0.000476645	0.287293	0.00357444	0.242966	0.00994583		2	0.695436	0.00107492	0.291997	0.00112974	0.736293	0.00240424	0.439067	0.00139853	0.216737	0.00865588	0.268925	0.00113444
	2647b	DPBto2b	B. tentaculata	Dierden's Pit, Ingress Vale	1975 BM Excavation (coll. R.C. Preece)	2	0.782448	0.00762629	0.380124	0.000591213	0.773255	0.00144846	0.538674	0.00079714	0.285214	0.00237334	0.288368	0.00522592		2	0.689229	0.00433328	0.285078	0.00420716	0.714912	0.00645525	0.447414	0.000756139	0.211541	0.0080777	0.284405	0.00424842
	2648b	DPBto3b	B. tentaculata	Dierden's Pit, Ingress Vale	1975 BM Excavation (coll. R.C. Preece)	2	0.780349	0.00639181	0.387784	0.0122313	1.02156	0.0230633	0.546746	0.00482626	0.285908	0.0042846	0.216537	0.0593248		2	0.71124	0.0053774	0.298088	0.00141784	0.765444	0.00281796	0.455714	9.79863e-05	0.221942	0.000995648	0.2651	0.00233397
	2649b	DPBto4b	B. tentaculata	Dierden's Pit, Ingress Vale	1975 BM Excavation (coll. R.C. Preece)	3	0.771868	0.00318902			0.658945	0.0888808	0.509165	0.0450932	0.243591	0.00877208	0.204453	0.014761		2	0.706916	0.000977317	0.293063	0.000637177	0.71828	0.00435353	0.4443	0.00898301	0.200449	0.000427938	0.241567	0.00537902
63	1464b	ClBto1b	B. tentaculata	Clacton-on-Sea	Trafalgar Road, deep piling and bottom levels from estuarine bed	2	0.779561	0.000996748	0.360409	0.00209263	1.02646	0.0243045	0.53386	0.00399741	0.32339	0.00108272	0.291728	0.00163673		2	0.652696	0.000800342	0.259717	0.00493355	0.561077	0.00736852	0.453819	0.00454883	0.236285	0.00110918	0.315156	0.0101914
	1465b	ClBto2b	B. tentaculata	Clacton-on-Sea	Trafalgar Road, deep piling and bottom levels from estuarine bed	2	0.783083	0.001824	0.386498	0.00105865	1.03889	0.00362442	0.537259	0.00453928	0.311536	0.00149709	0.283973	9.01144e-05		2	0.711206	0.00498238	0.263202	0.016491	0.805293	0.0141658	0.470458	0.00739858	0.276017	0.00860663	0.306721	0.0048388
	1466b	ClBto3b	B. tentaculata	Clacton-on-Sea	Trafalgar Road, deep piling and bottom levels from estuarine bed	2	0.7682	0.00409842	0.373325	0.0056144	0.869699	0.0713094	0.513026	0.0298643	0.341037	0.00465212	0.282783	0.00957034		2	0.697868	0.000364255	0.264738	0.00250306	0.710418	0.0567818	0.456017	0.0114311	0.229848	0.00605446	0.308941	0.00588775
	1467b	ClBto4b	B. tentaculata	Clacton-on-Sea	Trafalgar Road, deep piling and bottom levels from estuarine bed	2	0.786784	0.00399754	0.415451	0.00314575	0.990528	0.00300498	0.545841	0.0146174	0.327836	0.00176613	0.248783	0.00231176		2	0.705135	0.00990234	0.269562	0.00559618	0.725896	0.069191	0.475266	0.0129363	0.258903	0.00256068	0.284409	0.0153284
64	1176b	WWBtro1b	B. troschelii	Waverley Wood	Bulk 1	2	0.804787	0.000267651	0.50985	0.0112783	1.02093	0.0221828	0.572117	0.00320578	0.346928	0.00386494	0.19891	2.16722e-05		2	0.704914	0.00598902	0.365046	0.00147813	0.845184	0.00294821	0.491324	7.7166e-05	0.28616	0.00170738	0.208087	0.00566716
	1177b	WWBtro2b	B. troschelii	Waverley Wood	Bulk 1	2	0.801145	0.000297939	0.476552	0.00506159	0.973704	0.00597339	0.56233	0.0035852	0.340447	0.00338113	0.221013	0.00401427		2	0.720907	6.20123e-05	0.355652	0.00144948	0.848629	0.000745154	0.492998	0.00124628	0.279983	0.00125412	0.197685	0.00244878
	1178b	WWBtro3b	B. troschelii	Waverley Wood	Bulk 1	2	0.804902	0.000267617	0.525921	0.00744791	0.98349	0.00698738	0.564332	0.00315301	0.338249	0.0023774	0.200658	0.0021415		2	0.707208	0.00271612	0.353901	1.96298e-06	0.804169	0.000614599	0.483893	0.00724021	0.273732	0.000276654	0.208733	0.00149542
	2036b	WWBtro4b	B. troschelii	Waverley Wood	Bulk 1	2	0.825118	0.00127559	0.54488	0.00408228	1.03964	0.00224997	0.568451	0.0012399	0.342062	0.00423565	0.19994	0.00174481		2	0.63066	9.36714e-05	0.346306	0.00184186	0.652498	0.000894364	0.429979	1.5291e-05	0.215603	0.000574993	0.257244	0.00088283		extreme outlier in FAA to THAA plot, not included in averages
	2037b	WWBtro5b	B. troschelii	Waverley Wood	Bulk 1	2	0.805579	0.000150633	0.520863	0.000279501	1.06252	0.0029575	0.568238	0.00585991	0.354768	0.00253773	0.206191	0.00209338		2	0.701649	0.000939756	0.359643	8.22878e-05	0.800638	0.0044555	0.480932	0.00130092	0.268441	0.000667768	0.217452	0.0033625
	3319b	WWBtro6b	B. troschelii	Waverley Wood	Bulk 1	2	0.819931	0.00105731	0.413601	0.010049	1.06569	0.00732544	0.56845	0.000722745	0.366056	0.00803592	0.195039	0.0012807		2	0.74253	0.0038285	0.377646	0.000232256	0.904043	0.00863645	0.520595	0.00157939	0.296524	0.00190878	0.199683	0.000329577
65	1716b	SiUbto1b	B. tentaculata	Sidestrand	Upper Unio Bed	2	0.82206	0.00244716	0.562369	0.0347608	1.02434	0.0322055	0.623421	0.0148875	0.364284	0.0202473	0.1843	0.0130519		2	0.696646	0.0104316	0.359839	0.00275529	0.365444	0.0169402	0.499758	0.003155	0.285227	0.0115377	0.299195	0.00537937
	1717b	SiUbto2b	B. tentaculata	Sidestrand	Upper Unio Bed	2	0.814384	0.00167101	0.548325	0.00282607	0.981208	0.00218069	0.618472	0.0210508	0.343779	0.00489831	0.195186	0.00882329		2	0.719939	0.00918671	0.383155	0.000645524	0.727247	0.00944615	0.544985	0.00466897	0.301178	0.00245817	0.220833	0.000414315
	1718b	SiUbto3b	B. tentaculata	Sidestrand	Upper Unio Bed	2	0.838197	0.0015558	0.422398	0.00464666	1.08846	0.00377941	0.613902	0.00179298	0.334123	0.0321055	0.195671	0.000499784		2	0.721097	0.00114324	0.365793	0.000626928	0.724622	0.000604377	0.527183	0.000574884	0.286939	0.00569476	0.208865	0.000787357
	1995b	SiUBto4b	B. tentaculata	Sidestrand	Upper Unio Bed	2	0.813978	0.000515563	0.535606	0.00533342	1.07501	0.00450391	0.630203	0.0138444	0.362046	0.00786258	0.175784	0.0176963		2	0.73373	0.00388615	0.422187	0.00174717	0.783041	0.00131683	0.5707	0.000100024	0.311073	0.00668349	0.197047	0.000203248
	1997b	SiUBto5b	B. tentaculata	Sidestrand	Upper Unio Bed	2	0.800914	0.00125716	0.535043	0.00233945	1.00304	0.00499916	0.628567	0.00648588	0.374075	0.00803029	0.206159	0.00198718		2	0.714197	0.00113606	0.36849	0.000337816	0.65059	0.00408842	0.527922	0.000288943	0.284424	0.000705648	0.234257	0.00420876
	1998b	SiUBto6b	B. tentaculata	Sidestrand	Upper Unio Bed	2	0.812648	2.5772e-05	0.521369	0.00485073	1.0527	0.00391265	0.647592	0.00661727	0.374437	0.00439322	0.193022	0.00221484		2	0.715242	5.22348e-05	0.363328	0.00112353	0.725202	0.00124111	0.523285	0.00487411	0.267414	0.0124302	0.20777	0.000697597
	1999b	SiUBto7b	B. tentaculata	Sidestrand	Upper Unio Bed	2	0.807454	0.000285411	0.531803	0.00533544	1.04094	0.0247391	0.635204	0.00657381	0.359604	0.00874748	0.198308	0.000847423		2	0.741138	0.000625423	0.382797	0.000495116	0.735837	0.0196844	0.56179	0.00127692	0.294641	0.000660302	0.224847	0.00477973
65	1713b	SiLbto1b	B. tentaculata	Sidestrand	Lower Unio Bed	2	0.83599	0.00167877	0.400613	0.0133065	1.05256	0.0135801	0.61615	0.0124719	0.363627	0.0104396	0.202359	0.000839515		2	0.727292	3.9484e-05	0.35663	0.000286222	0.646215	0.00138187	0.540117	0.00141978	0.276187	0.000691015	0.256267	0.000126873
	1714b	SiLbto2b	B. tentaculata	Sidestrand	Lower Unio Bed	2	0.833132	8.60429e-05	0.552326	0.0440554	1.0295	0.0207567	0.621504	0.0228812	0.336267	0.00486925	0.214006	0.0139476		2	0.731223	0.0138961	0.36533	0.00147684	0.746333	0.0221524	0.5481	0.00758615	0.295912	0.00852141	0.219632	0.00369665
	1715b	SiLbto3b	B. tentaculata	Sidestrand	Lower Unio Bed	2	0.82586	0.00825028	0.528823	0.00426624	1.05009	0.030207	0.626352	0.0121132	0.343749	0.0117379	0.205832	0.00144722		2	0.729231	0.00911088	0.368454	0.00214577	0.775841	0.00195355	0.552603	0.00017161	0.309268	0.00150043	0.211891	0.00147337
	2035b	SiLBto4b	B. tentaculata	Sidestrand	Lower Unio Bed	2	0.809555	0.000370296	0.497561	0.000291892	1.06415	0.00384509	0.624583	0.00701833	0.356075	0.019495	0.197439	0.00237174		2	0.738567	0.00259377	0.385746	0.000700431	0.792443	0.00466557	0.559483	0.00148679	0.293691	0.00165375	0.196462	0.000128943
	1996b	SiLBto5b	B. tentaculata	Sidestrand	Lower Unio Bed	2	0.812055	0.000836382	0.501882	0.00010925	1.0655	0.00602235	0.632522	0.00628029	0.345513	0.000633668	0.21329	0.000642422		2	0.738577	0.00335903	0.356726	0.00403248	0.681772	0.00834342	0.533899	0.000912156	0.278319	0.00175086	0.244305	0.00380759
66	1976b	SuBtro1b	B. tentaculata	Sugworth	Organic sediments	3	0.837123	0.00598038	0.513511	0.0151391	1.10056	0.00234485	0.652302	0.00412129	0.382474	0.0136707	0.144408	0.00118125		2	0.73521	0.000455691	0.369267	0.00298326	0.809323	0.000297603	0.567978	0.00196806	0.282546	0.000276198	0.153293	0.00114335
	1977b	SuBtro2b	B. tentaculata	Sugworth	Organic sediments	3	0.844495	0.00925863	0.517937	0.00422451	1.15913	0.00809586	0.657012	0.00105557	0.392405	0.0228449	0.13213	0.00805469		2	0.743759	0.000428383	0.357614	0.000979746	0.812353	0.00312135	0.566419	0.000187965	0.283391	3.4498e-05	0.156744	8.89002e-05
	1978b	SuBtro3b	B. tentaculata	Sugworth	Organic sediments	2	0.866215	0.000518613	0.557219	2.84183e-05	1.21072	0.0017186	0.668251	0.000117452	0.373489	0.00103384	0.13438	0.0013747		2	0.751355	0.00297256	0.381213	0.00104364	0.594833	0.0048726	0.544256	0.00169466	0.259602	0.00142493	0.170723	0.00193397
	1979b	SuBtro4b	B. tentaculata	Sugworth	Organic sediments	2	0.850059	0.000726431	0.492629	0.00980903	1.12745	0.00122965	0.649695	0.00524098	0.397508	0.000513922	0.150655	0.00039196		2	0.7479	0.000207848	0.36943	0.000794893	0.8647	0.00306331	0.563941	0.00272827	0.300002	0.000708323	0.148095	0.000360199
	1994b	SuBtro5b	B. tentaculata	Sugworth	Organic sediments	2	0.843033	0.000782623	0.525988	0.000589418	1.11523	0.0147142	0.666031	0.00571119	0.403974	0.0160544	0.143436	1.08552e-05		2	0.363209	0.0526	0.0950785	0.134461	0	0	0.315119	0.0192511	0.147076	0.207996	0.766814	0.0648124		extreme outlier in FAA to THAA plot, not included in averages
	2034b	SuBtro6b	B. tentaculata	Sugworth	Organic sediments	2	0.822359	2.72733e-05	0.556979	0.0017566	1.06295	0.00445601	0.631654	0.00333033	0.382739	0.0393772	0.13559	0.000509506		2	0.77492	0.002257	0.369479	0.00256204	0.667315	0.00636464	0.556933	0.000760818	0.294172	0.00153775	0.127517	0.00241336
67	2633b	LOBtro1b	B. troschelii	Little Oakley	Silts and sands	2	0.867798	0.000207118	0.50712	0.00296678	1.10801	0.0248636	0.654557	0.00614517	0.395942	0.00553761	0.129057	0.00430999		2	0.762144	0.00052769	0.359481	0.00165335	0.72537	0.0117546	0.561467	0.0045748	0.279415	8.0138e-05	0.155013	0.00250718
68	2164b	PaUBtro1b	B. troschelii	Pakefield	Unio Bed, Sample 36	2	0.856954	0.0016016	0.519507	0.0203176	1.14269	0.0119013	0.663163	0.00298741	0.365135	0.000833324	0.113983	0.000755342		2	0.792922	0.000536118	0.396341	0.00339404	0.716092	0.00706388	0.594926	0.0019894	0.312598	0.000931457	0.138207	0.00103415
	2165b	PaUBtro2b	B. troschelii	Pakefield	Unio Bed, Sample 36	2	0.855335	0.000716336	0.538311	0.00876892	1.17165	0.0138918	0.648142	0.00294495	0.36267	2.05641e-05	0.110908	0.00210981		2	0.798899	0.000597032	0.398759	0.0025206	0.766253	0.00402736	0.585393	0.000748534	0.302147	0.000771188	0.132057	0.002155
	2166b	PaUBtro3b	B. troschelii	Pakefield	Unio Bed, Sample 36	2	0.840814	0.00108545	0.468095	0.00499972	1.14174	0.0108624	0.633823	0.00111072	0.347067	0.00242673	0.127355	0.0010285		2	0.762969	0.000417336	0.329844	0.00257216	0.769839	0.00473813	0.526215	4.38095e-05	0.276899	0.00623302	0.154287	0.00166985
	2167b	PaUBtro4b	B. troschelii	Pakefield	Unio Bed, Sample 36	2	0.852194	0.00486536	0.502472	0.00851278	1.10165	0.0191071	0.655624	0.00043299	0.369397	0.00470039	0.129743	0.00016239		2	0.787298	0.00169925	0.413616	0.00255486	0.581363	0.0129387	0.574296	0.00197496	0.302416	0.000898591	0.148423	0.00243984
68	1968b	PaBtro3b	B. sp.	Pakefield	laminated organic channel fill	2	0.837188	0.00383482	0.572966	0.0126718	1.03212	0.00396	0.650927	0.00220833	0.416719	0.0277412	0.124568	0.00161184		2	0.775563	5.67187e-05	0.487228	0.000523889	0.834913	0.00371017	0.590003	0.00204938	0.328997	0.00145696	0.130329	0.000450257
	1711b	PaBtro1b	B. sp.	Pakefield	laminated organic channel fill	2	0.855792	0.00253003	0.498381	0.0147408	1.07322	0.040413	0.624426	0.0110281	0.466659	0.00525457	0.110834	4.92346e-05		2	0.77134	0.0143326	0.468651	0.00103048	0.757225	0.00386247	0.578402	0.00105411	0.362843	0.00104109	0.144936	0.00197426
	1712b	PaBtro2b	B. sp.	Pakefield	laminated organic channel fill	2	0.835298	0.0156837	0.477739	0.0178076	1.06663	0.023495	0.639572	0.0443057	0.463585	0.0183478	0.111422	0.003396		2	0.769797	0.00182616	0.436374	0.000593391	0.744446	0.0304202	0.569973	8.87893e-05	0.347671	0.00172235	0.140416	0.00508303
69	1452b	WRBtro1b	B. troschelii	West Runton	Freshwater Bed D	2	0.858224	0.00638874	0.520496	0.00702602	1.12737	0.0370029	0.656557	0.00205434	0.397481	0.0017439	0.132899	0.00366826		2	0.773932	0.00135321	0.395914	0.00547801	0.861365	0.00251776	0.593512	0.0084577	0.329478	0.00291033	0.144093	0.000523058
	1453b	WRBtro2b	B. troschelii	West Runton	Freshwater Bed D	2	0.861606	0.00568677	0.521432	0.00244706	1.0905	0.0334797	0.660805	0.00209496	0.404607	0.00661486	0.120028	0.00366212		2	0.79849	0.000818105	0.397521	0.000293017	0.842107	0.00426331	0.589781	0.0038479	0.324538	0.0057083	0.13679	0.003495
	1454b	WRBtro3b	B. troschelii	West Runton	Freshwater Bed D	2	0.855503	0.00789293	0.508423	0.00218235	1.06853	0.00352473	0.661119	0.000232635	0.399582	0.00217068	0.129717	0.0005438		2	0.764293	0.00748859	0.382471	0.0020594	0.8383	0.00196371	0.593714	0.0046443	0.30679	0.00681644	0.153021	0.017797
	1455b	WRBtro4b	B. troschelii	West Runton	Freshwater Bed D	2	0.85614	0.00422458	0.511472	0.00250366	1.09475	0.0267646	0.650001	0.00412325	0.398382	0.000240627	0.121361	0.00333448		2	0.790003	0.0235762	0.406994	0.0113509	0.83675	0.0110336	0.604065	0.00881504	0.347003	0.0183083	0.143379	0.00548236
	1972b	WRBtro6b	B. troschelii	West Runton	Freshwater Bed D	3	0.870203	0.00159801	0.526418	0.00895123	1.14999	0.0128359	0.650664	0.00132553	0.399054	0.00368694	0.123756	0.0023333		2	0.791864	0.00297307	0.426467	0.00628427	0.739223	0.00227007	0.622208	0.00136097	0.332134	0.000815532	0.143117	0.000620291
	1973b	WRBtro7b	B. troschelii	West Runton	Freshwater Bed D	3	0.858053	0.00108257	0.527359	0.00749637	1.15133	0.00632474	0.678681	0.00355842	0.400679	0.00136898	0.123368	0.00117975		2	0.797486	0.00194555	0.392166	2.29187e-05	0.934232	0.0010234	0.597825	5.73883e-05	0.336563	0.00215653	0.140215	0.000971698
	1974b	WRBtro8b	B. troschelii	West Runton	Freshwater Bed D	2	0.865547	0.000983063	0.516845	0.000284834	1.13505	0.0066891	0.680359	0.00124853	0.402307	0.00150811	0.119168	0.00138566		2	0.796961	0.000811715	0.397115	0.00204646	0.888322	0.00357504	0.595158	0.00400865	0.33491	0.00120066	0.127884	0.000642844
	1975b	WRBtro9b	B. troschelii	West Runton	Freshwater Bed D	2	0.862576	0.000328332	0.51554	0.0077917	1.05886	0.0154993	0.674904	0.000875086	0.393487	0.000539487	0.12482	0.000354866		2	0.792297	0.00043697	0.392318	0.00116505	0.9238	0.0013151	0.623811	3.15385e-05	0.328122	0.000685637	0.132057	0.000957299
	3317b	WRBtro10b	B. troschelii	West Runton	Freshwater Bed D	2	0.871646	0.00284482			1.17347	0.0090381	0.673847	0.0053028	0.388044	0.000473417	0.136021	0.00235076		2	0.814055	0.000101017	0.366975	0.00279772	0.945579	0.00205956	0.619544	0.0105899	0.336367	0.00286549	0.143265	0.00111436
	3318b	WRBtro11b	B. troschelii	West Runton	Freshwater Bed D	2	0.863977	0.00152793			1.11628	0.0141884	0.688995	0.00120586	0.420605	0.00161136	0.128409	0.000460727		2	0.814046	0.00378058	0.378361	0.000781959	0.907864	0.00197578	0.632463	0.00541563	0.352088	0.00370573	0.127561	0.00069651
70	2385b	NLBaBto1b	B. bavelensis/tentaculata	Bavel	clay pit I (1968)	2	0.909044	0.00141353	0.791442	0.0769586	1.02602	0.0035753	0.875898	0.00206843	0.629293	0.00627935	0.055916	0.000867694		2	0.846413	7.42683e-05	0.634886	0.00101114	0.63148	0.0783684	0.78281	0.0151835	0.488805	0.00810235	0.0723288	0.0043383
	2454b	NLBaBto2b	B. bavelensis/tentaculata	Bavel	clay pit I (1968)	2	0.907507	0.00376858	0.600149	0.00479806	0.918507	0.0228984	0.819925	0.00460425	0.620668	0.0171174	0.0469944	0.00139266		2	0.866121	0.000461865	0.632703	0.00578149	0.786716	0.00030412	0.816997	0.0085968	0.557376	0.000755838	0.0640996	0.000806792
	4957b	NLBaBto3b	B. bavelensis/tentaculata	Bavel	clay pit I (1968)	2	0.908934	0.00353028	0.686357	0.0327345	0.902491	0.0988095	0.87013	0.00860998	0.626815	0.00657686	0.0492581	0.00341506		2	0.867658	0.00102513	0.644615	0.000256323	0.503834	0.081913	0.81002	0.00425307	0.529963	0.0064797	0.0811026	0.0027926
	4958b	NLBaBto4b	B. bavelensis/tentaculata	Bavel	clay pit I (1968)	2	0.902774	0.000616089	0.616408	0.0065818	0.839136	0.148053	0.858331	0.00273197	0.665	0.0075404	0.0624386	0.00749707		2	0.854813	0.000302811	0.622901	0.00135475	0.655042	0.14308	0.819431	0.00500155	0.581548	0.000846649	0.0685129	0.0012956
71	6190b	WeCrBtro1b	B. troschelii	Weybourne Crag	Cruickshanks collection	2	0.9216	0.00112597	0.76522	0.0029002	0.685123	0.0180162	0.933432	0.00320569	0.77194	0.00399774	0.0161577	0.000175963		2	0.864726	0.0129647	0.678939	0.0221449	0.421414	0.0111134	0.881034	0.0106296	0.662577	0.00597298	0.0285013	0.000642308
	6191b	WeCrBtro2b	B. troschelii	Weybourne Crag	Cruickshanks collection	2	0.927322	0.00123208	0.714281	0.00022903	0.642387	0.0143247	0.94326	0.00586357	0.783893	0.00149655	0.0169644	0.00192349		2	0.913589	0.0145742	0.712104	0.00218759	0.566085	0.110704	0.89134	0.00299199	0.722673	0.000394595	0.0248631	0.00350551
72	2384b	NLTeBtro1b	B. transsylvanica/troschelii	Tegelen	Russel Tiglia Egypte; gully fill (1970), 1.50-2.00	2	0.946442	0.00205813	0.989758	0.00188634	0.912759	0.0243281	0.932039	0.0121013	0.819517	0.00114039	0.0111196	0.00102786		2	0.905689	0.00718205	0.834567	0.00255393	0.455432	0.0167729	0.901338	0.0144265	0.725234	0.0268456	0.0190633	0.000354654
	2453b	NLTeBtro2b	B. transsylvanica/troschelii	Tegelen	Russel Tiglia Egypte; gully fill (1970), 1.50-2.00	2	0.94295	0.00322848	0.723115	0.0220431	0.74182	0.00196253	0.917104	0.000867897	0.835834	0.00536594	0.015296	0.000386653		2	0.929237	0.00251149	0.797918	0.00543666	0.351898	0.00415922	0.88605	0.0120169	0.759068	0.0155198	0.0258205	0.00014029
	4955b	NLTeBtro3b	B. transsylvanica/troschelii	Tegelen	Russel Tiglia Egypte; gully fill (1970), 1.50-2.00	2	0.937315	0.000832334	0.775722	0.021053	0.661885	0.066297	0.929365	0.00024977	0.839449	0.00913231	0.0169305	0.00357894		2	0.928277	0.00157641	0.794388	0.000706456	0.460689	0.0525568	0.911075	0.000800317	0.772214	0.00114006	0.0206855	0.000406138
	4956b	NLTeBtro4b	B. transsylvanica/troschelii	Tegelen	Russel Tiglia Egypte; gully fill (1970), 1.50-2.00	2	0.935786	0.0025622	0.794181	0.0317178	0.522138	0.00916943	0.94687	0.00254076	0.829985	0.00295315	0.0144495	0.000962238
71	6189b	WeCrBto1b	B. troschelii	Weybourne Crag	Cruickshanks collection	2	0.93834	0.00798396	0.721932	0.0634869	0.777412	0.0311567	0.946529	0.0062177	0.835963	0.000902913	0.0140991	0.0005848		2	0.880108	0.00279682	0.686432	0.000106436	0.216914	0.00909956	0.918435	0.0031993	0.789257	0.0141197	0.0423836	0.00336697
73	6188b	AlThBo1b	B. sp	Aldringham Thorpe	Cruickshanks collection	2	0.930576	0.00217397	0.6197	0.0102444	0.524813	0.0895291	0.965985	0.00120042	0.89633	0.0184478	0.0145807	1.70322e-05		2	0.877756	0.00155287	0.803363	0.0113346	0.292301	0.0041007	0.940071	0.00295309	0.842846	0.0358074	0.0280264	0.00122403
74	2386b	NLrBto1b	B. tentaculata	Frechen	brown coal pit, Duitsland	2	0.959208	0.00302511	1.11277	0.0091241	0.352825	0.0175237	0.954724	0.000292252	0.948985	0.0409514	0.00615442	0.000372516		2	0.928591	0.0093481	0.950657	0.00215043	0.425759	0.00841115	0.916672	0.022004	0.915956	0.0461647	0.0103413	4.86101e-05
	2455b	NLrBto2b	B. tentaculata	Frechen	brown coal pit, Duitsland	2	0.956418	0.00118533	0.919184	0.00151142	0.662075	0.205599	0.953362	0.0126247	0.978973	0.0013893	0.0105936	0.00116316		2	0.946248	0.00668548	0.931971	0.00391991	0.267951	0.0468658	0.936589	0.00368803	0.922156	0.0199669	0.0137515	0.000834387
	4959b	NLrBto3b	B. tentaculata	Frechen	brown coal pit, Duitsland	2	0.9457	0.000532599	0.837366	0.0294334	0.323555	0.0823332	0.954964	0.00280606	0.95403	0.00516133	0.00900694	0.000623815		2	0.940367	0.00171383	0.936673	0.000832236	0.282904	0.0332767	0.934075	0.00121723	0.906457	0.00333809	0.0124495	0.000276954
	4960b	NLrBto4b	B. tentaculata	Frechen	brown coal pit, Duitsland	2	0.94179	0.00289753	0.85793	0.0375323	0.303881	0.0285114	0.953573	0.00221703	0.953445	0.000245364	0.0107518	0.0011858		2	0.934481	0.00261034	0.924814	0.00418863	0.129107	0.0183946	0.933259	0.00291161	0.904769	0.000979974	0.0249036	0.00452388
75	2840b	BLBco1b	B. conica	Prospect Quarry, Thorley, Isle of Wight	Bembridge Limestone, Eocene	2	0.609554	0.0168928	0.989664	0.013297	0	0	0.941846	0.00324311	1.07125	0.0515482	0.00972084	0.00115747		2	0.367353	0.00790111	0.996679	0.00666571	0	0	0.909484	0.0135822	1.04067	0.018298	0.0304354	0.0027171
	2841b	BLBco2b	B. conica	Prospect Quarry, Thorley, Isle of Wight	Bembridge Limestone, Eocene	2	0.916903	0.0966829	1.01582	0.0118849	0		0.955707	0.00246368	1.0488	0.00958805	0.00121567	0.00171921		2	0.413397	0.0077536	0.998297	0.0113744	0	0	0.917745	0.0010014	1.04929	0.0228031	0.0287095	0.0102035
	2842b	BLBco3b	B. conica	Prospect Quarry, Thorley, Isle of Wight	Bembridge Limestone, Eocene	2	0.862279	0.0632284	1.00767	0.010111	0	0	0.958432	0.00451456	1.08467	0.0217016	0.00352709	0.000323386		2	0.51111	0.0385379	0.990084	0.00795494	0	0	0.901147	0.0301497	1.05028	0.0200238	0.0234257	0.00635294
						983

## Sheet: 1- Site info
Site number (Table 1 & Fig. 2)
								References*
	Genus	Species	Site	Provenance	Grid Reference	Independent evidence of age / context	Assumed Age	*References do not always relate to the profile analysed, but relate to a discussion of the age of the site in general.
1	Bithynia	tentaculata	Acle, Norfolk		TG 412101	Collected live 1995	modern	Preece, unpublished
1	Bithynia	leachii	Acle, Norfolk		TG 412101	Collected live 1995	modern	Preece, unpublished
2	Bithynia	tentaculata	Enfield Lock, Middlesex	3 (10-15cm)	TQ 370980	Sample from beneath horizon with 14C date of 6620 ± 50 a BP	Holocene	Chambers et al., 1996
3	Bithynia	tentaculata	Quidenham Mere, Norfolk	2005 core, 250-260cm	TM 040875	Inferred age of ~5000 a BP (uncal) based on pollen stratigraphy	Holocene	Horne, 1999
3	Bithynia	tentaculata	Quidenham Mere, Norfolk	2005 core, 640-650cm	TM 040875	Younger then ~9250 a BP (uncal) based on pollen stratigraphy	Holocene	Horne, 1999
4	Bithynia	tentaculata	Newby Wiske, North Yorkshire	1, 220-230	SE 364878	14C date of 8660 ± 55 a BP (9750-9530 cal BP)	Holocene	Bridgland et al., 2010
5	Bithynia	tentaculata	Aston-upon-Trent, Derbyshire	ASQ10, 70-80cm	SK 430300	14C date of 8230 ± 50 a BP	Holocene	M. Greenwood, unpublished data
6	Bithynia	tentaculata	Star Carr, North Yorkshire	245-250cm	TA 028810	Sample from beneath horizon with 14C date of 7640 ± 85 a BP	Holocene	Preece in Mellars & Dark, 1998
7	Bithynia	tentaculata	Sproughton, Suffolk	borehole 9, 50-80 cm	TM 133443	14C date of 12,135 ± 45 a BP	Devensian late-glacial	Wymer et al., 1975; Rose et al., 1980
6	Bithynia	tentaculata	Star Carr, North Yorkshire	524-528cm	TA 028810	Inferred age of 11.3 - 11.4 ka BP based on pollen stratigraphy	Devensian late-glacial	Preece in Mellars & Dark, 1998
8	Bithynia	tentaculata	Cassington, Oxfordshire	4B (M12-M13), top 10cm	SP 482107	Underlying Northmoor Member, OSL age range of 65-102 ka	MIS 4/5a	Maddy et al., 1998; Currant & Jacobi, 2001
9	Bithynia	tentaculata	Isleworth (Willment's Pit), Middlesex	organic silts, Middle Devensian	TQ 158746	Kempton Park Terrace, was assumed to be Middle Devensian on basis of 14C date of 43,140 +1520 - 1280 a BP, now regarded as minimum age. Treeless but temperate biota	Middle Devensian'	Kerney et al., 1982; Coope & Angus, 1975
10	Bithynia	tentaculata	East Mersea (Restaurant Site), Essex	Sample 3	TM 053136	Channel with Hippopotamus	MIS 5e	Bridgland et al., 1995
11	Bithynia	tentaculata	Coston, Norfolk	Ip IIb, 15-25cm	TG 062065	Hippopotamus directly associated with pollen spectra (Ip IIb)	MIS 5e	Preece, unpublished; Lightwing, 1982
12	Bithynia	tentaculata	Maxey, Cambridgeshire	bulk sample collected by D.H. Keen	TF 126075	Welland Terrace 1, molluscs, pollen	MIS 5e	French, 1982
13	Bithynia	tentaculata	Woolpack Farm, Fenstanton, Cambridgeshire	sample collected by C. Gao	TL 2993 6840	Woolpack Farm Member, mammals, molluscs, beetles	MIS 5e	Gao et al., 2000
14	Bithynia	tentaculata	Jaywick Sands, Clacton, Essex	Channel iv	TM 146128	Marine molluscs, mammals	MIS 5e	Warren, 1955
15	Bithynia	tentaculata	Saham Toney, Norfolk	Sample 92	TF 913020	Provisional OSL dates, pollen	MIS 5e	Lewis et al., 2010
16	Bithynia	tentaculata	Itteringham, Norfolk	Ip I BMP3	TG 151304	Beetles	MIS 5e	R.C. Preece, unpublished data
17	Bithynia	tentaculata	Tattershall Castle, Lincolnshire	Ip IIb, sample (76K)	TF 210570	Tattershall Terrace, pollen (Ip IIb), molluscs, TL date of 114 ± 16 ka BP, U-series dating	MIS 5e	Holyoak & Preece, 1985
18	Bithynia	tentaculata	Bobbitshole, Ipswich, Suffolk	sample collected by R. Markham	TM 148414	Ipswichian stratotype, pollen, molluscs, beetles	Type Ipswichian (MIS 5e)	West, 1957; Sparks, 1957
19	Bithynia	tentaculata	Shropham, Norfolk	organic silts	TM 005938	Pollen, molluscs, mammals (Hippopotamus ex situ)	MIS 5e	Holman & Claydon, 1990; Walkling, 1996; Dixon, 1996
20	Bithynia	tentaculata	Trafalgar Square, London	New Zealand House Foundation 1957	TQ 292805	Kempton Park Terrace, Hippopotamus and other mammals, pollen, beetles, molluscs	MIS 5e	Gibbard, 1985, 1994; Bowen et al., 1989; Bridgland, 1994; Bowen, 1999; Preece, 1999; Lewis et al., 2004
15	Bithynia	tentaculata	Saham Toney, Norfolk	Sample 94, white laminated silt	TF 913020	Provisional OSL dates, pollen	MIS 5e	Lewis et al., 2010
21	Bithynia	tentaculata	Bardon Quarry, Kirkby-on-Bain, Lincolnshire	Area 3	TF 233607	Tattershall Terrace	MIS 5e	White et al., 2007c
15	Bithynia	tentaculata	Saham Toney, Norfolk	Sample 93, Belgrandia Silt	TF 913020	Provisional OSL dates, pollen	MIS 5e	Lewis et al., 2010
16	Bithynia	tentaculata	Itteringham (ITTB site), Norfolk	Itteringham Gravel Pit, NWHCM: 1988.127, from phial NWHCM: 1988.127.58. From depth 1-25cm, Bed d, brown detritus mud with some sand.	TG 151304	Beetles	MIS 5e	R.C. Preece, unpublished data
22	Bithynia	tentaculata	Eckington, Worcestershire	sample D	SO 919417	Avon Terrace 3, Hippopotamus and other mammals	MIS 5e	Tomlinson, 1925; Maddy et al., 1991
23	Bithynia	tentaculata	Cropthorne New Inn, Worcestershire	sample collected by D.H. Keen	SO 997443	Avon Terrace 3, Hippopotamus and other mammals	MIS 5e	Tomlinson, 1925; Maddy et al., 1991
21	Bithynia	tentaculata	Bardon Quarry, Kirkby-on-Bain, Lincolnshire	Area 2	TF 233607	Tattershall Terrace		White et al., 2007c
24	Bithynia	tentaculata	Funtham's Lane East, Cambridgeshire	Unit 3a	TL 238979	Nene Terrace 1, molluscs including Corbicula, sea level history	MIS 7	Bridgland et al., 1991; Langford et al in press
25	Bithynia	tentaculata	Stanton Harcourt, Oxfordshire	1021A	SO 414051	Summertown-Radley Terrace, mammals, molluscs including Corbicula	MIS 7	Briggs et al., 1985; Bowen et al., 1989; Bridgland, 1994; Buckingham et al., 1996; Scott, 2001
26	Bithynia	tentaculata	Crayford (Norris's Pit), Kent	NHM sample collected in 1952	TQ 514768	Taplow/Mucking Formation, Corbicula	MIS 7	Kennard, 1944
27	Bithynia	tentaculata	Barnwell, Cambridge	Brady collection, NHM	TL 463588	Barnwell Abbey Terrace, Corbicula	MIS 7	Kennard & Woodward, 1922; Boreham et al., 2010
28	Bithynia	tentaculata	Ailstone-on-Stour, Worcestershire	sample collected by D.H. Keen	SP 211512	Ailstone Terrace, Corbicula	MIS 7	Tomlinson, 1925; Maddy et al., 1991
29	Bithynia	tentaculata	Histon Road, Cambridge	Pleistocene interglacial, Bulk sample II, F4	TL 444611	Barnwell Abbey Terrace, Corbicula recorded by Hollingworth et al. (1950) but not by Sparks & West (1959), Equus	MIS 7	Hollingworth, et al., 1950; Sparks & West, 1959; Boreham et al., 2010
30	Bithynia	tentaculata	Strensham, Worcestershire	sample collected by D.H. Keen	SO 904397	Kidderminster Station Terrace	MIS 7	de Rouffignac et al., 1995
31	Bithynia	tentaculata	Stutton, Suffolk	sample provided by R.C. Preece	TM 150330	Corbicula	MIS 7	Sparks & West, 1964; Wymer, 1999
32	Bithynia	tentaculata	Coronation Farm, Southrey, Lincolnshire	BGS borehole, 6.4-6.5 m	TF 153668	Balderton - Southrey Terrace, pollen	MIS 7	White et al., 2007a
33	Bithynia	tentaculata	Somersham, Cambridgeshire	Sample SBK 3 19/10/90	TL 375798	Hemingford Terrace of Great Ouse, molluscs including Corbicula	MIS 7	West et al., 1999; Wymer, 1999
34	Bithynia	tentaculata	Norton Bottoms, Newark, Lincolnshire	Areas 1, 2, 3 & 4; Sample 2	SK 863588	Balderton-Southrey Terrace, Corbicula	MIS 7	White et al., 2007b
35	Bithynia	tentaculata	Block Fen, Cambridgeshire	sample collected 1999	TL 429843	Hemingford Terrace of Great Ouse, molluscs, Corbicula from a different profile	MIS 7	West et al., 1995
33	Bithynia	troschelii	Somersham, Cambridgeshire	Sample SBK 3 19/10/90	TL 375798	Hemingford Terrace of Great Ouse, molluscs including Corbicula	MIS 7	West et al., 1999; Wymer, 1999
36	Bithynia	tentaculata	Ebbsfleet Channel, Kent	J.P.T. Burchell colln (NHM), Temperate Bed, Upper loam, upper part	TQ 611743	Tributary deposits equivalent to the Taplow / Mucking terrace	MIS 7	Burchell, 1957; Scott et al., 2010
36	Bithynia	tentaculata	Ebbsfleet Channel, Kent	J.P.T. Burchell colln (NHM), Temperate Bed, Upper loam, lower part	TQ 611743	Tributary deposits equivalent to the Taplow / Mucking terrace	MIS 7	Burchell, 1957; Scott et al., 2010
37	Bithynia	tentaculata	Brough, Field House Farm, Lincolnshire	Sample B	SK 851953	Balderton-Southrey Terrace	MIS 7	White et al., 2007b
38	Bithynia	tentaculata	Ilford (Uphall Pit), Essex	A.S. Kennard colln (NHM)	TQ 437860	Taplow / Mucking terrace, mammals, molluscs including Corbicula	MIS 7	Kennard & Woodward, 1900; West et al., 1964
39	Bithynia	tentaculata	Maidenhall, Ipswich, Suffolk	Stoke Bone Bed, sample collected by R. Markham	TM 161429		MIS 7	Wymer, 1985, 1999
40	Bithynia	tentaculata	West Thurrock (Lion Pit), Essex	Sample 4, Section 5	TQ 598783	Taplow / Mucking terrace, mammals, molluscs including Corbicula	MIS 7	Bridgland, 1994; Gibbard, 1994; Schreve 2001b; Schreve et al 2006
40	Bithynia	tentaculata	West Thurrock (Lion Pit), Essex	8 July 2000	TQ 598783	Taplow / Mucking terrace, mammals, molluscs including Corbicula	MIS 7	Bridgland, 1994; Gibbard, 1994; Schreve 2001b; Schreve et al 2006
36	Bithynia	tentaculata	Ebbsfleet Channel, Kent	J.P.T. Burchell colln (NHM), Lowermost Brickearth	TQ 611743	Taplow / Mucking terrace	MIS 7	Burchell, 1957; Scott et al., 2010
41	Bithynia	tentaculata	Stoke Tunnel, Ipswich, Suffolk	Stoke Bone Bed, sample collected by R. Markham	TM 162434		MIS 7	Wymer, 1985
40	Bithynia	tentaculata	West Thurrock (Lion Pit), Essex	Sample 3, Section 5	TQ 598783	Taplow / Mucking terrace, mammals, molluscs including Corbicula	MIS 7	Bridgland, 1994; Gibbard, 1994; Schreve 2001b; Schreve et al 2006
40	Bithynia	tentaculata	West Thurrock (Lion Pit), Essex	Sample 6, Section 5	TQ 598783	Taplow / Mucking terrace, mammals, molluscs including Corbicula	MIS 7	Bridgland, 1994; Gibbard, 1994; Schreve 2001b; Schreve et al 2006
42	Bithynia	tentaculata	Selsey, Sussex	R.G. West monolith sample	SZ 863923	Pagham Member, Corbicula	MIS 7	West & Sparks, 1960; Bowen, 1999
43	Bithynia	tentaculata	Aveley, Essex	Purfleet Rd, adj pumping station, 0.25-0.33m	TQ 552808	Taplow / Mucking terrace, mammals, molluscs including Corbicula	MIS 7	West, 1969; Sutcliffe, 1975; Stuart, 1976; Hollin, 1977; Shotton 1983; Gibbard, 1985; 1994; Bowen et al., 1989; Bridgland, 1994; Preece, 1995; Keen, 2001; Schreve, 2001a, 2001b
44	Bithynia	tentaculata	West Wittering, Sussex	BH6, 18/9, 3.80-3.90m	SZ 775975	West Wittering Member, Corbicula		Johnson, 1901
45	Bithynia	tentaculata	Bushley Green, Worcestershire	sample collected by D.H. Keen	SO 862351	Bushley Green terrace	MIS 9	Maddy et al., 1995
46	Bithynia	tentaculata	Cudmore Grove, Essex	Unit 3	TM 064143	Corbicula present early in interglacial, sea level history, mammals	MIS 9	Roe et al., 2009
47	Bithynia	tentaculata	Hackney Downs, London	Sample 7	TQ 3452 8587	Lynch Hill / Corbets Tey terrace, molluscs, Corbicula present early in interglacial	MIS 9	Gibbard, 1994; Green et al., 2006
46	Bithynia	tentaculata	Cudmore Grove, Essex	Sample PE, S. Parfitt colln	TM 064143	Corbicula present early in interglacial, sea level history, mammals	MIS 9	Roe, 1995; Schreve, 2001b; Roe et al., 2009
48	Bithynia	tentaculata	Belhus Park, Essex	AB 0-25cm	TQ 575811	Lynch Hill / Corbets Tey terrace, Corbicula present early in the interglacial	MIS 9	Gibbard, 1994; R.C. Preece, unpublished data
49	Bithynia	tentaculata	Purfleet, Essex	Greenlands Shell Bed, mollusc sample 1	TQ 568785	Lynch Hill / Corbets Tey terrace, mammals, molluscs including Corbicula, OSL date of 336 ± 47 ka BP	MIS 9	Hollin, 1977; Bridgland, 1994; Bowen et al., 1995; Schreve et al., 2002
50	Bithynia	tentaculata	Barling, Essex	organic silty clay	TQ 935899	Overlying gravel equivalent to Lynch Hill / Corbets Tey terrace, molluscs including Corbicula present early in interglacial	MIS 9	Bridgland et al., 2001
49	Bithynia	tentaculata	Purfleet, Essex	Greenlands Shell Bed, mollusc sample 6	TQ 568785	Lynch Hill / Corbets Tey terrace, mammals, molluscs, Corbicula, OSL date of 336 ± 47 ka BP	MIS 9	Hollin, 1977; Bridgland, 1994; Bowen et al., 1995; Schreve et al., 2002; Bridland et al., in press
51	Bithynia	tentaculata	Shoeburyness, Essex	borehole, 13.9m	TQ 9340 8545	Beneath Barling Member, Corbicula known but not from profile analysed	MIS 9	Roe et al., submitted
51	Bithynia	tentaculata	Shoeburyness Channel, Essex		TQ 9340 8545	Beneath Barling Member, Corbicula known but not from profile analysed	MIS 9	Roe et al., submitted
52	Bithynia	tentaculata	Grays, Essex	From sediment adhering to upper premolar of S. kirchbirgensis (NHM)	TQ 6078	Lynch Hill terrace, Corbicula	MIS 9	Hinton & Kennard, 1900
53	Bithynia	tentaculata	Marks Tey, Essex	near top	TL 912242	Lake sediments on surface of Anglian till, pollen	MIS 11	Turner, 1970; Rowe et al., 1999
48	Bithynia	tentaculata	Belhus Park, Essex	M25 BP18	TQ 575811	Lynch Hill / Corbets Tey terrace, Corbicula present early in the interglacial	MIS 9	Gibbard, 1994; R.C. Preece, unpublished data
54	Bithynia	tentaculata	Trimingham, Norfolk	lake bed, 16/03/2008	TG 267395	Lake sediments on surface of Anglian outwash (Briton's Lane Formation), pollen		Preece et al., 2009
55	Bithynia	tentaculata	Hoxne, Suffolk	2001 (64), 2-8mm, Stratum B2	TM 175767	U-series/ESR dating of 404 ±33 ka BP from Stratum C, mammals, relation to underlying Anglian till	MIS 11	Evans et al., 1896; West, 1956; Bowen et al., 1989; Singer et al., 1993; Schwarz & Grun, 1993; Grun & Schwarcz, 2000; Schreve 2001b; Ashton et al., 2008
56	Bithynia	troschelii	Barnham, Suffolk	BEF92, Area II Spit 6 (82)	TL 875787	Sediments on surface of Anglian till, mammals	MIS 11	Ashton et al., 1998; Preece & Penkman, 2005
57	Bithynia	tentaculata	Elveden, Suffolk	ELV 96 Sample 36, 60-70	TL 809804	Channel cut into Anglian till, pollen	MIS 11	Ashton et al., 2005
57	Bithynia	tentaculata	Elveden, Suffolk	ELV 95 (5)-(4)	TL 809804	Channel cut into Anglian till, pollen	MIS 11	Ashton et al., 2005
58	Bithynia	tentaculata	Swanscombe (Barnfield Pit), Kent	Lower Loam	TQ 595745	Orsett Heath Formation, molluscs, mammals	MIS 11	Ovey, 1964; Kerney, 1971; Wymer, 1999
56	Bithynia	tentaculata	Barnham, Suffolk	BEF93, Pit 4 128-118cm	TL 875787	Sediments on surface of Anglian till, mammals	MIS 11	Ashton et al., 1998; Preece & Penkman, 2005
59	Bithynia	tentaculata	Woodston, Cambridgeshire	Bulk B	TL 189956	Nene Terrace 3, mammals, pollen	MIS 11	Horton et al., 1992
55	Bithynia	tentaculata	Hoxne, Suffolk	2000, Sq1, Spit 5 (40-50) Sample 5, Stratum E	TM 175767	Hoxnian stratotype, U-series/ESR dating of 404 ±33 ka BP from Stratum C, mammals, relation to underlying Anglian till	Type Hoxnian (MIS 11)	Evans et al., 1896; West, 1956; Bowen et al., 1989; Singer et al., 1993; Schwarz & Grun, 1993; Grun & Schwarcz, 2000; Schreve 2001b; Ashton et al., 2008
60	Bithynia	tentaculata	West Stow (Beeches Pit), Suffolk	Bed 7, Cutting 2 (98 series)	TL 798719	Interglacial deposits above Anglian till, TL on burnt flint 414 ± 30 ka BP, molluscs, mammals	MIS 11	Preece et al., 2007
61	Bithynia	troschelii	Dierden's Pit, Ingress Vale, Kent	1975 BM Excavation (coll. R.C. Preece)	TQ 595748	Orsett Heath Formation, mammals, molluscs including Corbicula	MIS 11	Kerney, 1971; Bridgland, 1994; Gibbard, 1994
55	Bithynia	tentaculata	Hoxne, Suffolk	2001 (50), 2-8mm, Stratum B2	TM 175767	U-series/ESR dating of 404 ±33 ka BP from Stratum C, mammals, relation to underlying Anglian till	MIS 11	Evans et al., 1896; West, 1956; Bowen et al., 1989; Singer et al., 1993; Schwarz & Grun, 1993; Grun & Schwarcz, 2000; Schreve 2001b; Ashton et al., 2008
62	Bithynia	tentaculata	Southfleet Road, Ebbsfleet, Kent	ARC 342 WO2 (40070) Sample <40162>	TQ 615735	Tributary incised into Boyn Hill / Orsett Heath terrace, mammals	MIS 11	Wenban-Smith et al., 2006
61	Bithynia	tentaculata	Dierden's Pit, Ingress Vale, Kent	1975 BM Excavation (coll. R.C. Preece)	TQ 595748	Orsett Heath Formation, mammals, molluscs including Corbicula	MIS 11	Kerney, 1971; Bridgland, 1994; Gibbard, 1994
63	Bithynia	tentaculata	Clacton-on-Sea, Essex	Trafalgar Road, deep piling and bottom levels from estuarine bed	TM 171142	Wigmore Gravel, equivalent to Boyn Hill Formation of Thames, vertebrates, molluscs, stratigraphical context	MIS 11	Bridgland, 1994; Bridgland et al., 1999; Schreve 2001b
64	Bithynia	troschelii	Waverley Wood, Warwickshire	Bulk sample 1	SP 365715	Underlies Baginton Formation (Anglian), Arvicola, molluscs	Cromerian Complex	Shotton et al., 1993; Maddy, 1999; Keen et al., 2006
65	Bithynia	tentaculata	Sidestrand, Norfolk	Upper Unio Bed	TG 2632 3989	Beneath Happisburgh till, Arvicola, molluscs	Cromerian Complex	Preece et al., 2009
65	Bithynia	tentaculata	Sidestrand, Norfolk	Lower Unio Bed	TG 2632 3989	Beneath Happisburgh till, molluscs	Cromerian Complex	Preece et al., 2009
66	Bithynia	tentaculata	Sugworth near Abingdon, Oxfordshire	Organic sediments	SP 513007	Sugworth Member, molluscs, mammals including Mimomys savini	Cromerian Complex	Briggs et al., 1975
67	Bithynia	troschelii	Little Oakley, Essex	Silts and sands	TM 223295	Above Oakley Gravel, molluscs, mammals including Mimomys savini	Cromerian Complex	Bridgland et al., 1990
68	Bithynia	troschelii	Pakefield, Suffolk	Unio Bed, Sample 36, PaCii	TM 537888	Stratigraphy, molluscs, mammals including Mimomys savini	Cromerian Complex	Parfitt et al., 2005
68	Bithynia	sp.	Pakefield, Suffolk	laminated organic channel fill, PaCi	TM 537888	Stratigraphy, molluscs, mammals including Mimomys savini	Cromerian Complex	Parfitt et al., 2005
69	Bithynia	troschelii	West Runton, Norfolk	Freshwater Bed D	TG 182432	Cromerian stratotype, beneath Anglian succession, vertebrates including Mimomys savini, molluscs	Type Cromerian	Reid, 1882; West, 1980
70	Bithynia	bavelensis/tentaculata	Bavel, Noord Brabant, Netherlands	clay pit I (1968)		Bavel interglacial (stratotype), magnetostratigraphy, MIS 31?, molluscs, pollen, Mimomys savini	Type Bavelian	Zagwijn & de Jong, 1984
71	Bithynia	troschelii	Weybourne, Norfolk	Weybourne Crag, Cruickshanks collection	TG 112437 (provisional)	Weybourne Crag (stratotype) beneath Cromer Forest Bed Formation, mammals, molluscs	Type Weybourne Crag	Mayhew & Stuart, 1986
72	Bithynia	transsylvanica/troschelii	Tegelen, Limburg, Netherlands	Russel Tiglia Egypte; gully fill (1970), 1.50-2.00		Tiglian stratotype, magnetostratigraphy, possibly top Olduvai, MIS 63?, mammals, molluscs	Type Tiglian	Zagwijn, 1960; Freudenthal et al., 1976
71	Bithynia	troschelii	Weybourne, Norfolk	Weybourne Crag, Cruickshanks collection	TG 112437 (provisional)	Weybourne Crag (stratotype) beneath Cromer Forest Bed Formation, mammals, molluscs	Type Weybourne Crag	Mayhew & Gibbard, 1998.
73	Bithynia	sp.	Thorpe Aldringham, Suffolk	Norwich Crag, Cruickshanks collection	TM 465608	Pollen, molluscs, mammals	Norwich Crag	West & Norton, 1974; Mayhew & Stuart, 1986
74	Bithynia	tentaculata	Frechen, Germany	brown coal pit, Duitsland		Pollen, mammal zone MN 16b	Pliocene	van Kolfschoten, van der Meulen & Boenigk, 1998					Frechen
75	Bithynia	conica	Prospect Quarry, Thorley, Isle of Wight	Bembridge Limestone Formation	SZ 648864	Priaboniam (late Eocene), ~33 Ma	late Eocene	Curry et al., 1978; Daley & Edwards, 1990; Gale et al., 2006
References:
Ashton, N.M., Bowen, D.Q., Holman, J.A Hunt, C.O., Irving, B.G., Kemp, R.A., Lewis, S.G., McNabb, J., Parfitt, S., Seddon, M.B., 1998. Excavations at the Lower Palaeolithic site at East Farm, Barnham, Suffolk 1989-92. Journal of the Geological Society of London 151, 599-605.
Ashton, N.M., Lewis, S.G., Parfitt, S., Candy, I., Keen, D.H., Kemp, R., Penkman, K., Thomas, G.N., Whittaker, J.E., 2005. Excavations at the Lower Palaeolithic site at Elveden, Suffolk, UK. Proceedings of the Prehistoric Society 71, 1-61
Ashton, N.M., Lewis, S.G., Parfitt, S.A, Penkman, K.E.H., Coope, G.R., 2008. New evidence for complex climate change in MIS 11 from Hoxne, Suffolk, UK. Quaternary Science Reviews 27, 652-668
Boreham, S., White, T.S., Bridgland, D.R., Howard, A.J., White, M.J., 2010. The Quaternary history of the Wash fluvial network. Proceedings of the Geologists’ Association (in press).
Bowen, D.Q., 1999. A revised correlation of Quaternary deposits in the British Isles, Geological Society Special Report, No. 23
Bowen, D.Q., Hughes, S., Sykes, G.A., Miller, G.H., 1989. Land-sea correlations in the Pleistocene based on isoleucine epimerization in non-marine mollusks. Nature 340, 49-51
Bowen, D.Q., Sykes, G.A., Maddy, D., Bridgland, D.R., Lewis, S.G., 1995. Aminostratigraphy and amino acid geochronology of English lowland valleys: the Lower Thames in context. In: Bridgland, D.R., Allen, P., Haggart, B.A. (Eds), The Quaternary of the lower reaches of the Thames. Field guide, Quaternary Research Association, Durham, pp. 61-63.
Bridgland, D.R., 1994. Quaternary of the Thames, Geological Conservation Review Series No 7.
Bridgland, D.R., Gibbard, P.L., Preece, R.C., 1990. The geology and significance of the interglacial deposits at Little Oakley, Essex. Philosophical Transactions of the Royal Society of London B 328, 307-339
Bridgland, D.R., Keen, D.H., Davey, N.D.W. 1991. The Pleistocene sequence in the Peterborough district: possible correlation with the deep-sea oxygen isotope record. In (Lewis, S. G., Whiteman, C. A. & Bridgland, D. R.; eds) Central East Anglia and the Fen Basin, Field Guide. Quaternary Research Association, London, 209–212			Briggs D.J., Coope, G.R., Gilbertson, D.D., 1985. The chronology and environmental framework of early man in the Upper Thames valley: A new model. British Archaeological Report, British Series 137, 176
Bridgland, D.R., Currant, A.P., Preece, R.C., 1995. East Mersea Restaurant site (TM 053136). In: Bridgland, D.R., Allen, P., Haggart, B.A. (Eds), The Quaternary of the Lower Reaches of the Thames: Field Guide. Quaternary Research Association, Durham, pp. 271-274
Bridgland, D.R., Field, M.H., Holmes, J.A., McNabb, J., Preece, R.C., Selby, I., Wymer, J.J., Boreham, S., Irving, B.G., Parfitt, S.A., Stuart, A.J., 1999. Middle Pleistocene interglacial Thames-Medway deposits at Clacton-on-Sea, England: Reconsideration of the biostratigraphical and environmental context of the type Clactonian Palaeolithic industry. Quaternary Science Reviews 18, 109-146.
Bridgland, D.R., Preece, R.C., Roe, H.M., Tipping, R.M., Coope, G.R., Field, M.H., Robinson, J.E., Schreve, D.C., Crowe, K., 2001. Middle Pleistocene interglacial deposits at Barling, Essex, England: evidence for a longer chronology for the Thames terrace sequence. Journal of Quaternary Science 16, 813-840
Bridgland, D.R., Harding, P., Allen, P., Candy, I., Cherry, C., Horne, D., Keen, D.H., Penkman, K.E.H., Preece, R.C., Rhodes, E.J., Scaife, R., Schreve, D.C., Schwenninger, J.-L., Slipper, I., Ward, G., White, M., Whittaker, J.E., 2010. An enhanced record of MIS 9 environments and geochronology: data from the construction of the Channel Tunnel rail-link and other recent investigations at Purfleet…
Briggs, D.J., Gilbertson, D.D., Goudie, A.S., Osborne, P.J., Osmaston, H.A., Pettit, M.E., Shotton, F.W., Stuart, A.J., 1975. New interglacial site at Sugworth. Nature 257, 477-479
Briggs, D.J, Coope, G.R., Gilbertson, D.D. 1985. The Chronology and Environmental Frameowrk of Early Man in the Upper Thames Basin: a New Model. British Archaeological Reports (British Series, 137), Oxford
Buckingham, C.M., Roe, D.A., Scott, K., 1996. A preliminary report on the Stanton Harcourt Channel deposits (Oxfordshire, England): geological context, vertebrate remains and Palaeolithic stone artefacts. Journal of Quaternary Science 11, 397-415.
Burchell, J.P.T., 1957. A temperate bed of the last inter-glacial period at Northfleet, Kent. Geological Magazine 94, 212–214
Chambers, F.M., Mighall, T.M., Keen, D.H., 1996. Early Holocene pollen and molluscan records from Enfield Lock, Middlesex, UK. Proceedings of the Geologists’ Association 107, 1-14
Coope, G.R., Angus, R.B., 1975. An ecological study of a temperate interlude in the middle of the last glaciation, based on fossil Coleoptera from Isleworth, Middlesex. Journal of Animal Ecology 44, 365-391
Currant, A., Jacobi, R., 2001. A formal mammalian biostratigraphy for the Late Pleistocene of Britain. Quaternary Science Reviews 20, 1707–1716.
Curry, D., Adams, C.G., Boulter, M.C., Dilley, F.C., Eames, F.E., Funnell, B.M., Wells, M.K., 1978 A correlation of Tertiary rocks in the British Isles, Geological Society of London Special Report, 12
Daley, B., Edwards, N., 1990. The Bembridge Limestone (Late Eocene), Isle of Wight, southern England: a stratigraphical revision. Tertiary Research 12, 51-64
Dixon, S.B., 1996. Molluscan signatures in the last Interglacial. Unpublished PhD thesis, Royal Holloway, University of London
Evans, J., Morse, E., Reid, C., Ridley, E.P., Ridley H.N., 1896. The relation of Palaeolithic man to the glacial epoch. Report of the British Association, Liverpool, pp. 400-416
French, C.A.I ., 1982. An analysis of the molluscs from an Ipswichian interglacial river channel at Maxey, Cambridgeshire, England. Geological Magazine 119, 593-598
Freudenthal, M., Meijer, T., van der Meulen, A.J., 1976. Preliminary report on a field campaign in the continental Pleistocene of Tegelen (The Netherlands). Scripta Geologica 34, 1-27
Gale, A.S., Higgett, J.M., Pälike, H., Laurie, E., Hailwood, E.A., Hardenbol, J., 2006. Correlation of Eocene-Oligocene marine and continental records: orbital cyclicity, magnetostratigraphy and sequence stratigraphy of the Solent Group, Isle of Wight, UK. Journal of the Geological Society 163, 401-415. Gibbard, P.L., 1985. The Pleistocene history of the Middle Thames Valley. Cambridge University…
Gao, C., Keen, D.H., Boreham, S., Coope, G.R., Pettit, M.E., Stuart, A.J., Gibbard, P.L., 2000. Last Interglacial and Devensian deposits of the River Great Ouse at Woolpack Farm, Fenstanton, Cambridgeshire, UK. Quaternary Science Reviews 19, 787-810
Gibbard, P.L., 1985. The Pleistocene history of the Middle Thames Valley. Cambridge University Press.
Gibbard, P.L., 1994. Pleistocene history of the Lower Thames Valley. Cambridge University Press.
Green, C.P., Branch, N.P., Coope, G.R., Field, M.H., Keen, D.H., Wells, J.M., Schwenninger, J-L., Preece, R.C., Schreve, D.C., Canti, M.G., Gleed-Owen, C.P., 2006. Marine Isotope Stage 9 environments of fluvial deposits at Hackney, north London, UK. Quaternary Science Reviews 25, 89-113.
Grün, R., Schwarcz, H.P., 2000. Revised open system U-series/ESR age calculations for teeth from Stratum C at the Hoxnian Interglacial type locality, England. Quaternary Science Reviews 19, 1151-1154
Hinton, M.A.C., Kennard, A.S., 1900. Contributions to the Pleistocene geology of the Thames Valley. 1. The Grays-Thurrock area, part 1. Essex Naturalist 11, 336-370
Hollin, J.T., 1977. Thames interglacial sites, Ipswichian sea levels and Antarctic ice surges. Boreas 6, 33-52.
Hollingworth, S.E., Allison, J., Godwin, H., 1950. Interglacial deposits from the Histon Road, Cambridge. Quarterly Journal of the Geological Society of London 105, 495-509
Holman, J.A., Claydon, J.D., 1990. A Late Pleistocene interglacial herpetofauna near Shropham, Norfolk. British Herpetological Society Bulletin 31, 31-35.
Holyoak D.T., Preece R.C., 1985. Late Pleistocene Interglacial Deposits at Tattershall, Lincolnshire. Philosophical Transactions of the Royal Society B 311, 193-236
Horne, D.C., 1999. Biostratigraphy and palaeolimnology of late-glacial and Holocene lake marls at Quidenham Mere, Norfolk. Unpublished Ph.D. thesis, University of Cambridge
Horton, A., Keen, D.H., Field, M.H., Robinson, J.E., Coope, G.R., Currant, A.P., Graham, D.K., Green, C.P., Phillips, L.M., 1992. The Hoxnian Interglacial deposits at Woodston, Peterborough. Philosophical Transactions of the Royal Society of London B 338, 131-164
Johnson, J.P., 1901. The Pleistocene fauna of West Wittering. Proceedings of the Geologists' Association 17, 261-264
Keen, D.H., 2001. Towards a late Middle Pleistocene non-marine molluscan biostratigraphy for the British Isles, Quaternary Science Reviews 20, 1657-1666
Keen, D.H., Hardaker, T., Land, A.T.O., 2006. A Lower Palaeolithic industry from the Cromerian (MIS 13) Baginton Formation of Waverley Wood and Wood Farm Pits, Bubbenhall, Warwickshire, UK. Journal of Quaternary Science 21, 457-470
Kennard, A.S., 1944. The Crayford Brickearths. Proceedings of the Geologists' Association 55, 121–169.
Kennard, A.S., Woodward, B.B., 1900. The Pleistocene non-marine Mollusca of Ilford. Proceedings of the Geologists' Association 16, 282-286
Kennard, A.S., Woodward, B.B., 1922. The post-Pliocene non-marine Mollusca of the east of England. Proceedings of the Geologists' Association 33, 104-142
Kerney, M.P., 1971. Interglacial deposits at Barnfield Pit, Swanscombe, and their molluscan fauna. Journal of the Geological Society, London 127, 69-93.
Kerney, M.P., Gibbard, P.L., Hall, A.R., Robinson, J.E., 1982. Middle Devensian river deposits beneath the ‘Upper Floodplain’ terrace of the River Thames at Isleworth, West London. Proceedings of the Geologists’ Association 93, 385-393
van Kolfschoten, Th., van der Meulen, A.J., Boenigk, W., 1998. The Late Pliocene rodents (Mammalia) from Frechen (Lower Rhine Basin, Germany). In: van Kolfschoten, Th., Gibbard, P.L. (Eds), The Dawn of the Quaternary. Proceedings of the SEQS-EuroMam symposium 1996. Mededelingen Nederlands Instituut voor Toegepaste Geowetenschappen TNO 60, 161-171
Lewis, S.G., Maddy, D., Glenday, S., 2004. The Thames valley sediment conveyor: Fluvial system development over the last two interglacial-glacial cycles. Quaternaire 15, 17-28
Lewis, S., Ashton, N., Jacobi, R., 2010. Testing human presence during the Last Interglacial (MIS 5e): a review of the British evidence. Elsevier Monograph (in press).
Lightwing, J., 1982. Vertebrates from a New Site at Coston, Norfolk. Bulletin of the Geological Society of Norfolk 33, 73.
Maddy, D., 1999. English Midlands: A correlation of Quaternary deposits in the British Isles. In: Bowen, D.Q. (Ed) Geological Society of London Special Report 23, 28-44
Maddy, D., Keen, D.H., Bridgland, D.R., Green, C.P., 1991. A revised model for the Pleistocene development of the River Avon, Warwickshire. Journal of the Geological Society of London 148, 473-484
Maddy, D, Green, C.P., Lewis, S.G., Bowen, D.Q., 1995. Pleistocene geology of the lower Severn Valley, UK. Quaternary Science Reviews 14, 209-222
Maddy, D., Lewis, S.G., Scaife, R.G., Bowen, D.Q., Coope, G.R., Green, C.P., Hardaker, T., Keen, D.H., Rees-Jones, J., Parfitt, S., Scott, K., 1998. The Upper Pleistocene deposits at Cassington, near Oxford, England. Journal of Quaternary Science 13, 205-231.
Mayhew, D.F., Stuart, A.J., 1986. Stratigraphic and taxonomic revision of the fossil vole remains (Rodentia, Microtinae) from the Lower Pleistocene deposits of eastern England. Philosophical Transactions of the Royal Society of London B 312, 431-485
Ovey, C.D. (Ed.), 1964. The Swanscombe Skull. A survey of research on a Pleistocene site. Royal Anthropological Institute of Great Britain and Ireland, Occasional Paper No 20
Parfitt, S.A., Barendregt, R.W., Breda, M., Candy, I., Collins, M.J., Coope, G.R., Durbidge, P., Field, M.H., Lee, J.R., Lister, A.M., Mutch, R., Penkman, K.E.H., Preece, R.C., Rose, J., Stringer, C.B., Symmons, R., Whittaker, J.E., Wymer, J.J., Stuart, A.J., 2005. The earliest record of human activity in northern Europe. Nature 438, 1008-1012
Preece, R.C., 1995. Mollusca from interglacial sediments at three critical sites in the Lower Thames. In: Bridgland, D.R., Allen, P., Haggart, B.A. (Eds), The Quaternary of the lower reaches of the Thames. Field guide, Quaternary Research Association, Durham, 53-62.
Preece, R.C., 1999. Mollusca from Last interglacial fluvial deposits of the River Thames at Trafalgar Square, London. Journal of Quaternary Science 14 (1), 77-89
Preece, R.C., 1998. The molluscan succession from Holocene lake marls at Star Carr. In: Mellars, P., Dark, P. (Eds), Star Carr in context: new archaeological and palaeoecological investigations at the Early Mesolithic site of Star Carr, East Yorkshire. McDonald Institute Monograph, pp. 172-175
Preece, R.C., Penkman, K.E.H., 2005. New faunal analyses and amino acid dating of the Lower Palaeolithic site at East Farm, Barnham, Suffolk. Proceedings of the Geologists’ Association 116, 363-377.
Preece, R.C., Parfitt, S.A., Bridgland, D.R., Lewis, S.G., Rowe, P.J., Atkinson, T.C., Candy, I., Debenham, N.C., Penkman, K.E.H., Rhodes, E.J., Schwenninger, J.-L., Griffiths, H.I., Whittaker, J.E., Gleed-Owen, C., 2007. Terrestrial environments during MIS 11: evidence from the Palaeolithic site at West Stow, Suffolk, UK. Quaternary Science Reviews 26, 1236-1300
Preece, R.C., Parfitt, S.A., Coope, G.R., Penkman, K.E.H., Ponel, P., Whittaker, J.E., 2009. Biostratigraphic and aminostratigraphic constraints on the age of the Middle Pleistocene glacial succession in North Norfolk, UK. Journal of Quaternary Science 24, 557-580
Reid, C., 1882. The geology of the country around Cromer. Memoirs of the Geological Survey of England and Wales
Roe, H., 1995. The Cudmore Grove Channel Site. In: Bridgland, D.R., Allen, P., Haggart, B.A. (Eds), The Quaternary of the lower reaches of the Thames. Field guide, Quaternary Research Association, Durham, 258-269.
Roe, H.M., Coope, G.R., Devoy, R.J., Harrison, C.J., Penkman, K.E.H., Preece, R.C., Schreve, D.C., 2009. Differentiation of MIS 9 and MIS 11 in the continental record: vegetational, faunal, aminostratigraphic and sea-level evidence from coastal sites in Essex, UK. Quaternary Science Reviews 28, 2342-2373
Roe, H.M., Penkman, K.E.H., Preece, R.C., Briant, R.M., Wenban-Smith, F.F., 2010. Evolution of the Thames estuary during MIS 9: insights from the Shoeburyness area, Essex. Proceedings of the Geologists’ Association (submitted).
Rose, J., Turner, C., Coope, G.R., Bryan, M.D., 1980. Channel changes in a lowland river catchment over the last 13,000 years. In: Cullingford, R.A., Davidson, D.A., Lewis, J. (Eds), Timescales in Geomorphology. Wiley, Chichester, pp. 159-175
de Rouffignac, C., Bowen, D.Q., Coope, G.R., Keen, D.H., Lister, A.M., Maddy, D., Robinson, J.E., Sykes, G.A., Walker, M.J.C., 1995. Late Middle Pleistocene interglacial deposits at Upper Strensham, Worcestershire, England. Journal of Quaternary Science 19, 15-31
Rowe, P.J., Atkinson, T.C., Turner, C., 1999. U-series dating of Hoxnian interglacial deposits at Marks Tey, Essex, England. Journal of Quaternary Science 14, 693-702
Schreve, D.C. 2001a. Mammalian evidence from Middle Pleistocene fluvial sequences for complex environmental change at the oxygen isotope substage level. Quaternary International 79, 65-74
Schreve, D.C., 2001b. Differentiation of the British late Middle Pleistocene interglacials: the evidence from mammalian biostratigraphy. Quaternary Science Reviews 20, 1693-1705.
Schreve, D.C., Bridgland, D.R., Allen, P., Blackford, J.J., Gleed-Owen, C.P., Griffiths, H.I., Keen, D.H., White, M.J., 2002. Sedimentology, palaeontology and archaeology of late Middle Pleistocene River Thames terrace deposits at Purfleet, Essex, UK. Quaternary Science Reviews 21, 1423-1464.
Schreve, D.C., Harding, P., White, M.J., Bridgland, D.R., Allen, P., Clayton, F., Keen, D.H., Penkman, K.E.H., 2006. A Levallois knapping site at West Thurrock, Lower Thames, UK: its Quaternary context, environment and age. Proceedings of the Prehistoric Society 72, 21-52
Scott, K., 2001. Late Middle Pleistocene Mammoths and Elephants of the Thames Valley, Oxfordshire. The World of Elephants - International Congress, Rome, 247-254
Scott, B., Ashton, N. Penkman, K.E.H., Preece, R.C., White, M., 2010. The position and context of Middle Palaeolithic industries from the Ebbsfleet Valley, Kent, UK. Journal of Quaternary Science, DOI: 10.1002/jqs.1373
Schwarcz, H.P., Grün, R., 1993. Electron Spin Resonance (ESR) dating of the Lower Industry, In Singer R, Gladfelter, B G and Wymer, J J (eds), The Lower Palaeolithic site at Hoxne, England, University of Chicago Press, 210-211
Shotton, F.W., 1983. Interglacials after the Hoxnian in Britain, In Billard, A, Conchon, O and Shotton, F W (eds) Quaternary glaciations in the northern hemisphere, UNESCO International Geological Correlation Programme, Project 73/1/24, Report 9, Paris, 109-115. Reproduced in Quaternary Newsletter 39, 20-5
Shotton, F.W., Keen, D.H., Coope, G.R., Currant, A.P., Gibbard, P.L., Aalto, M., Peglar, S.M., Robinson, J.E., 1993. The Middle Pleistocene deposits of Waverley Wood Pit, Warwickshire, England. Journal of Quaternary Science 8, 293-325.
Singer, R., Gladfelter, B.G., Wymer, J.J., 1993. The Lower Palaeolithic Site at Hoxne, England, University of Chicago Press, Chicago Sparks 1957
Sparks, B.W., 1957. The non-marine Mollusca of the interglacial deposits at Bobbitshole, Ipswich. Philosophical Transactions of the Royal Society of London B, 241, 33-44
Sparks, B.W., West, R.G., 1959. The palaeoecology of the interglacial deposits at Histon Road, Cambridge. Eiszeitalter und Gegenwart 10, 123-143
Sparks, B.W., West, R.G., 1964. The interglacial deposits at Stutton, Suffolk. Proceedings of the Geologists’ Association 74, 419-432
Stuart, A.J., 1976. The history of the mammal fauna during the Ipswichian/Last Interglacial in England. Philosophical Transactions of the Royal Society, London, B276, 221-250
Sutcliffe, A.J., 1975. A hazard in the interpretation of glacial-interglacial sequences. Quaternary Newsletter 17, 1-3
Tomlinson, M.E., 1925. River terraces of the Lower Valley of the Warwickshire Avon. Quarterly Journal of the Geological Society, London 81, 137-169
Turner, C., 1970. The Middle Pleistocene deposits at Marks Tey, Essex. Philosophical Transactions of the Royal Society of London B 257, 373-437
Walkling, A.P., 1996. Coleopteran records from the last interglacial-glacial transition. Unpublished PhD thesis , Royal Holloway, University of London
Warren, S.H., 1955. The Clacton (Essex) Channel deposits. Quarterly Journal of the Geological Society of London 111, 283-387
Wenban-Smith, F.F., Allen, P., Bates, M.R., Parfitt, S.A., Preece, R.C., Stewart, J.R., Turner, C., Whittaker, J.E., 2006. The Clactonian elephant butchery site at Southfleet Road, Ebbsfleet, UK. Journal of Quaternary Science 21, 471-483
West, R.G., 1956. The Quaternary deposits at Hoxne, Suffolk. Philosophical Transactions of the Royal Society of London, B239, 265-356
West, R.G., 1957. Interglacial deposits at Bobbitshole, Ipswich. Philosophical Transactions of the Royal Society of London B 241, 1-31
West, R.G., 1969. Pollen analysis from interglacial deposits at Aveley and Grays, Essex. Proceedings of the Geologists’ Association 80, 271-282
West, R.G., 1980. The pre-glacial Pleistocene of the Norfolk and Suffolk coasts. Cambridge University Press, Cambridge.
West, R.G., Norton, P.E.P., 1974. The Icenian Crag of southeast Suffolk. Philosophical Transactions of the Royal Society of London B 269, 1-28
West, R.G., Sparks, B.W., 1960. Coastal interglacial deposits of the English Channel. Philosophical Transactions of the Royal Society of London B 243, 95-133
West, R.G., Lambert, C.A., Sparks, B.W., 1964. Interglacial deposits at Ilford, Essex. Philosophical Transactions of the Royal Society of London B 247, 185-212
West, R.G., Peglar, S.M., Pettit, M.E., Preece, R.C., 1995. Late Pleistocene deposits at Block Fen, Cambridgeshire, England. Journal of Quaternary Science 10, 285-310.
West, R.G., Andrew, R., Catt, J.A., Hart, C.P., Hollin, J.T., Knudsen, K.-L., Miller, G.F., Penney, D.N., Pettit, M.E., Preece, R.C., Switsur, V.R., Whiteman, C.A., Zhou, L.P., 1999. Late and Middle Pleistocene deposits at Somersham, Cambridgeshire, U.K.: a model for reconstructing fluvial/estuarine depositional environments. Quaternary Science Reviews 18, 1247-1314
White, T.S., Bridgland, D.R., Howard, A.J., 2007a. The Pleistocene sedimentary record of the Trent Valley. In: White, T.S., Bridgland, D.R, Howard, AJ., White, M.J. (Eds), The Quaternary of the Trent Valley and adjoining regions. Field Guide. Quaternary Research Association, Durham, pp. 10-23
White, T.S., Bridgland, D.R., Howard, A.J., O’Brian, C.E., Penkman, K.E.H., Preece, R.C., Schreve, D.C., 2007b. Norton Bottoms Quarry (SK863588). In: White, T.S., Bridgland, D.R., Howard, A.J., White, M.J. (Eds), The Quaternary of the Trent Valley and adjoining regions: Field Guide. Quaternary Research Association, Durham, pp. 106-110
White, T.S., Howard, A.J., Bridgland, D.R., 2007c. The Trent–Bain confluence area (Between TF 1665 and TF 2654) In: White, T.S., Bridgland, D.R., Howard, A.J., White, M.J. (Eds), The Quaternary of the Trent Valley and adjoining regions: Field Guide. Quaternary Research Association, Durham, pp. 134-137
Wymer, J.J., Jacobi, R.M., Rose, J., 1975. Late Devensian and early Flandrian barbed points from Sproughton, Suffolk. Proceedings of the Prehistoric Society 41, 235-241
Wymer, J.J., 1985. Palaeolithic sites of East Anglia. Geo Books, Norwich
Wymer, J., 1999. The Lower Palaeolithic occupation of Britain. Wessex Archaeology and English Heritage. 2 volumes.
Zagwijn, W.H., 1960. Aspects of the Pliocene and Early Pleistocene vegetation in the Netherlands. Mededelingen Geologische Stichting, Serie C-III-l-5, 178 pp
Zagwijn, W.H., de Jong, J., 1984. Die Interglaziale von Bavel und Leerdam und ihre stratigraphische Stellung im niederländischen Früh-Pleistozän. Mededelingen Rijks Geologische Dienst 37-3, 155-169.
